# Supplementary material for: Canid alphaherpesvirus 1 infection alters the gene expression and secretome profile of canine adipose-derived mesenchymal stem cells in vitro
Source: Virol J. 2024 Dec 27;21:336. doi: 10.1186/s12985-024-02603-8 (PMC11673362; doi:10.1186/s12985-024-02603-8)
Supplement: Supplementary file 3 — Additional file 3 The table lists all mutations found in the wild-type CHV (GenBank accession number PP349830) relative to the closest relative, MW353130. Mutation positions, effects, gene genes affected, and protein-level consequences are also listed. (XLSX 13 KB) [file 12985_2024_2603_MOESM3_ESM.xlsx]

## Sheet: Sheet1
Additional file 3. Mutations in the autochthonous wild-type CHV.
	Sample	Mutation	Type	gene_name	effect	cDNA_position/cDNA_len	protein_position	nt_change	aa_change	POS	REF	ALT
1	PP349830.1	291.T>C	SNP	CHR_START-UL56	intergenic_region			n.291T>C		291	T	C
2	PP349830.1	8747.C>T	SNP	UL50	missense_variant	560/918	560/918	c.560G>A	p.Gly187Glu	8747	C	T
3	PP349830.1	19980.TTC>T	DEL	UL43-UL42	intergenic_region			n.19981_19982delTC		19980	TTC	T
4	PP349830.1	21007.T>C	SNP	UL42	missense_variant	70/1059	70/1059	c.70A>G	p.Lys24Glu	21007	T	C
5	PP349830.1	26210.G>A	SNP	UL37	synonymous_variant	1362/3039	1362/3039	c.1362G>A	p.Leu454Leu	26210	G	A
6	PP349830.1	28510.A>G	SNP	UL36	missense_variant	505/9531	505/9531	c.505A>G	p.Asn169Asp	28510	A	G
7	PP349830.1	35166.A>G	SNP	UL36	synonymous_variant	7161/9531	7161/9531	c.7161A>G	p.Lys2387Lys	35166	A	G
8	PP349830.1	35656.A>C	SNP	UL36	missense_variant	7651/9531	7651/9531	c.7651A>C	p.Lys2551Gln	35656	A	C
9	PP349830.1	38282.A>G	SNP	UL34	synonymous_variant	498/795	498/795	c.498T>C	p.Pro166Pro	38282	A	G
10	PP349830.1	56828.C>T	SNP	UL25	missense_variant	1629/1758	1629/1758	c.1629G>A	p.Met543Ile	56828	C	T
11	PP349830.1	80443.A>AT	INS	UL11-UL10	intergenic_region			n.80443_80444insT		80443	A	AT
12	PP349830.1	84700.G>A	SNP	UL8	missense_variant	437/2271	437/2271	c.437G>A	p.Arg146Gln	84700	G	A
13	PP349830.1	94120.TTTAAGAC>T	DEL	UL3-UL2	intergenic_region			n.94121_94127delTTAAGAC		94120	TTTAAGAC	T
14	PP349830.1	95906.G>GT	INS	UL1-RL2	intergenic_region			n.95906_95907insT		95906	G	GT
15	PP349830.1	96584.T>TTCA	INS	RL2	disruptive_inframe_insertion	698/1002	698/1002	c.696_698dupTGA	p.Asp232dup	96584	T	TTCA
16	PP349830.1	97531.G>GCC	INS	RL2-RS1	intergenic_region			n.97531_97532insCC		97531	G	GCC
17	PP349830.1	97567.CG>C	DEL	RL2-RS1	intergenic_region			n.97568delG		97567	CG	C
18	PP349830.1	97771.TA>T	DEL	RL2-RS1	intergenic_region			n.97772delA		97771	TA	T
19	PP349830.1	98449.G>A	SNP	RS1	synonymous_variant	3534/4152	3534/4152	c.3534C>T	p.Cys1178Cys	98449	G	A
20	PP349830.1	98835.C>T	SNP	RS1	missense_variant	3148/4152	3148/4152	c.3148G>A	p.Ala1050Thr	98835	C	T
21	PP349830.1	100048.C>T	SNP	RS1	synonymous_variant	1935/4152	1935/4152	c.1935G>A	p.Leu645Leu	100048	C	T
22	PP349830.1	103499.C>T	SNP	RS1-US1	intergenic_region			n.103499C>T		103499	C	T
23	PP349830.1	103745.AG>A	DEL	RS1-US1	intergenic_region			n.103746delG		103745	AG	A
24	PP349830.1	103812.T>TG	INS	RS1-US1	intergenic_region			n.103812_103813insG		103812	T	TG
25	PP349830.1	104622.T>C	SNP	US1	synonymous_variant	765/942	765/942	c.765T>C	p.Phe255Phe	104622	T	C
26	PP349830.1	105231.G>A	SNP	US10	synonymous_variant	312/588	312/588	c.312G>A	p.Leu104Leu	105231	G	A
27	PP349830.1	106413.C>T	SNP	V67-US2	intergenic_region			n.106413C>T		106413	C	T
28	PP349830.1	112695.A>C	SNP	US7	missense_variant	952/1038	952/1038	c.952A>C	p.Thr318Pro	112695	A	C
29	PP349830.1	112896.A>AATC	INS	US7-US8	intergenic_region			n.112896_112897insATC		112896	A	AATC
30	PP349830.1	113308.TAAC>T	DEL	US8	disruptive_inframe_deletion	384/1569	384/1569	c.384_386delAAC	p.Thr129del	113308	TAAC	T
31	PP349830.1	114944.T>C	SNP	US9	missense_variant	110/360	110/360	c.110T>C	p.Ile37Thr	114944	T	C
32	PP349830.1	116279.G>A	SNP	US9-V67	intergenic_region			n.116279G>A		116279	G	A
33	PP349830.1	117461.C>T	SNP	US10	synonymous_variant	312/588	312/588	c.312G>A	p.Leu104Leu	117461	C	T
34	PP349830.1	118070.A>G	SNP	US1	synonymous_variant	765/942	765/942	c.765T>C	p.Phe255Phe	118070	A	G
35	PP349830.1	118870.A>AC	INS	US1-RS1	intergenic_region			n.118870_118871insC		118870	A	AC
36	PP349830.1	118936.ACC>A	DEL	US1-RS1	intergenic_region			n.118937_118938delCC		118936	ACC	A
37	PP349830.1	119194.G>A	SNP	US1-RS1	intergenic_region			n.119194G>A		119194	G	A
38	PP349830.1	122645.G>A	SNP	RS1	synonymous_variant	1935/4152	1935/4152	c.1935G>A	p.Leu645Leu	122645	G	A
39	PP349830.1	123858.G>A	SNP	RS1	missense_variant	3148/4152	3148/4152	c.3148G>A	p.Ala1050Thr	123858	G	A
40	PP349830.1	124244.C>T	SNP	RS1	synonymous_variant	3534/4152	3534/4152	c.3534C>T	p.Cys1178Cys	124244	C	T
41	PP349830.1	124911.GT>G	DEL	RS1-CHR_END	intergenic_region			n.124912delT		124911	GT	G
