# Supplementary material for: Canid alphaherpesvirus 1 infection alters the gene expression and secretome profile of canine adipose-derived mesenchymal stem cells in vitro
Source: Virol J. 2024 Dec 27;21:336. doi: 10.1186/s12985-024-02603-8 (PMC11673362; doi:10.1186/s12985-024-02603-8)
Supplement: Supplementary file 5 — Additional file 5 This additional table displays the RNA quality control (QC) analysis results, including the RNA integrity score and 28:18S ratio for all assessed total RNA samples. (XLSX 10 KB) [file 12985_2024_2603_MOESM5_ESM.xlsx]

## Sheet: Sheet1
Additional file 5. Results of RNA QC analysis; RNA integrity score, and 28S:18S ratio for each cAD-MSCs donor.
DONOR	Uninfected*		CHV-infected
	RIS#	28S:18S	RIS#	28S:18S
6/21*	10	2.33	9.8	1.57
7/21	9.5	1.8	9.7	1.66
8/21	8.6	1.6	10	1.6
9/21*	9.7	1.7	9.2	1.93
13/21*	10	2.56	10	1.68
14/21*	10	1.91	10	1.43
1/22*	10	2.43	10	2.37
2/22*	9.9	2.45	10	2.43
3/22*	9.3	2.27	10	2.07
6/22*	9	2.2	9.6	2.25
7/22*	10	1.87	10	2.07
8/22	9.5	1.85	8.7	1.4
*Results of RNA QC analysis from these uninfected donors of canine-adipose derived mesenchymal stem cells were previously published [8].
#RNA integrity score
