# Supplementary material for: Canid alphaherpesvirus 1 infection alters the gene expression and secretome profile of canine adipose-derived mesenchymal stem cells in vitro
Source: Virol J. 2024 Dec 27;21:336. doi: 10.1186/s12985-024-02603-8 (PMC11673362; doi:10.1186/s12985-024-02603-8)
Supplement: Supplementary file 6 — Additional file 6 This table provides each identified protein’s accession number, gene name, and molecular weight. Furthermore, t-tests were used to determine the significance and fold changes in secretome protein secretion between CHV-infected and uninfected samples. The list is organised in ascending order based on the t-test p values. The blue color represents significantly downregulated proteins (p < 0.05) with a fold change exceeding 1.3. Conversely, the orange color signifies proteins demonstrating statistical significance (p < 0.05) in upregulation, with a fold change greater than 1.3. A “missing value” indicates that the protein is secreted exclusively in uninfected samples, while a “reference missing” indicates that the protein is secreted solely in CHV-infected samples. (XLSX 108 KB) [file 12985_2024_2603_MOESM6_ESM.xlsx]

## Sheet: All proteins
Additional file 6. Complete list of LC-MS/MS identified proteins.
#	Protein Name	Accession Number	Gene Name	Molecular Weight	t-test	-log10(p-value)	Fold Change	log2fold change
1	procollagen-proline 4-dioxygenase OS=Canis lupus familiaris OX=9615 GN=P4HA2 PE=3 SV=1	A0A8I3N423	P4HA2	61 kDa	0.0002	3.69897	3.22657	1.69
2	Eukaryotic translation initiation factor 3 subunit F OS=Canis lupus familiaris OX=9615 GN=EIF3F PE=3 SV=1	A0A8I3NFD2	EIF3F	39 kDa	0.00024	3.61979	2.20381	1.14
3	Nidogen 1 OS=Canis lupus familiaris OX=9615 GN=NID1 PE=4 SV=1	A0A8I3MND5	NID1	122 kDa	0.00035	3.45593	0.351111	-1.51
4	Actin related protein 3B OS=Canis lupus familiaris OX=9615 GN=ACTR3B PE=3 SV=1	A0A8I3NER0	ACTR3B	46 kDa	0.00087	3.06048	1.95477	0.967
5	Microtubule associated protein 1B OS=Canis lupus familiaris OX=9615 GN=MAP1B PE=4 SV=1	A0A8I3RQP4	MAP1B	281 kDa	0.0016	2.79588	2.32947	1.22
6	Importin 7 OS=Canis lupus familiaris OX=9615 GN=IPO7 PE=4 SV=1	A0A8I3NQH3	IPO7	120 kDa	0.003	2.52288	2.56685	1.36
7	Regulator of chromosome condensation 2 OS=Canis lupus familiaris OX=9615 GN=RCC2 PE=4 SV=1	A0A8I3MWB8	RCC2	56 kDa	0.0047	2.3279	2.75108	1.46
8	Solute carrier family 3 member 2 OS=Canis lupus familiaris OX=9615 GN=SLC3A2 PE=4 SV=1	A0A8I3MWJ8	SLC3A2	58 kDa	0.0056	2.25181	2.07053	1.05
9	Heterogeneous nuclear ribonucleoprotein U OS=Canis lupus familiaris OX=9615 GN=HNRNPU PE=4 SV=1	A0A8I3MTZ6	HNRNPU	61 kDa	0.0057	2.24413	4.14106	2.05
10	GTP-binding nuclear protein Ran OS=Canis lupus familiaris OX=9615 GN=LOC119867725 PE=3 SV=1	A0A8I3P1U7	LOC119867725	24 kDa	0.0079	2.10237	1.72548	0.787
11	Pyruvate kinase OS=Canis lupus familiaris OX=9615 GN=PKM PE=3 SV=1	A0A8I3PPF8	PKM	58 kDa	0.009	2.04576	1.57352	0.654
12	Radixin OS=Canis lupus familiaris OX=9615 GN=RDX PE=4 SV=1	A0A8I3MN54	RDX	69 kDa	0.0094	2.02687	1.5305	0.614
13	Staphylococcal nuclease domain-containing protein 1 OS=Canis lupus familiaris OX=9615 GN=SND1 PE=4 SV=1	A0A8I3PQZ2	SND1	95 kDa	0.0099	2.00436	2.41162	1.27
14	Septin 9 OS=Canis lupus familiaris OX=9615 GN=SEPTIN9 PE=3 SV=1	A0A8I3NSH9	SEPTIN9	64 kDa	0.01	2	1.49485	0.58
15	14 kDa phosphohistidine phosphatase OS=Canis lupus familiaris OX=9615 GN=PHPT1 PE=3 SV=1	A0A8I3MSR7	PHPT1	14 kDa	0.01	2	2.07053	1.05
16	Peroxiredoxin 1 OS=Canis lupus familiaris OX=9615 GN=PRDX1 PE=4 SV=1	A0A8I3S3A0	PRDX1	31 kDa	0.011	1.95861	1.40444	0.49
17	Prefoldin subunit 6 OS=Canis lupus familiaris OX=9615 GN=PFDN6 PE=3 SV=1	A0A8I3PCA3	PFDN6	11 kDa	0.011	1.95861	2.2974	1.2
18	Cell division control protein 42 homolog OS=Canis lupus familiaris OX=9615 PE=3 SV=1	A0A8I3P5T9	CDC42	22 kDa	0.011	1.95861	2.47942	1.31
19	Alpha-galactosidase OS=Canis lupus familiaris OX=9615 GN=NAGA PE=3 SV=1	A0A8I3NKJ0	NAGA	44 kDa	0.012	1.92082	0.275476	-1.86
20	Eukaryotic translation elongation factor 2 OS=Canis lupus familiaris OX=9615 GN=EEF2 PE=4 SV=1	A0A8I3RV50	EEF2	95 kDa	0.012	1.92082	1.4025	0.488
21	Galectin-3-binding protein OS=Canis lupus familiaris OX=9615 GN=CANT1 PE=3 SV=1	A0A8I3NHK6	CANT1	79 kDa	0.013	1.88606	0.432269	-1.21
22	creatine kinase OS=Canis lupus familiaris OX=9615 GN=LOC100686502 PE=3 SV=1	A0A8I3NY59	LOC100686502	35 kDa	0.013	1.88606	1.23456	0.304
23	Uncharacterized protein OS=Canis lupus familiaris OX=9615 GN=SERPINB6 PE=3 SV=1	A0A8I3P230	SERPINB6	42 kDa	0.013	1.88606	2.01391	1.01
24	Fructose-bisphosphate aldolase OS=Canis lupus familiaris OX=9615 GN=ALDOA PE=3 SV=1	A0A8I3MJP4	ALDOA	45 kDa	0.014	1.85387	1.54756	0.63
25	Serine and arginine rich splicing factor 1 OS=Canis lupus familiaris OX=9615 GN=SRSF1 PE=4 SV=1	A0A8I3NZQ3	SRSF1	26 kDa	0.015	1.82391	0.395021	-1.34
26	Protein arginine methyltransferase 8 OS=Canis lupus familiaris OX=9615 GN=PRMT8 PE=4 SV=1	A0A8I3PPG1	PRMT8	45 kDa	0.015	1.82391	1.38032	0.465
27	Tubulin alpha chain OS=Canis lupus familiaris OX=9615 GN=TUBA1C PE=3 SV=1	A0A8I3P9E1	TUBA1C	54 kDa	0.015	1.82391	2.15846	1.11
28	Large ribosomal subunit protein eL20 OS=Canis lupus familiaris OX=9615 GN=LOC119864697 PE=3 SV=1	A0A8I3MZC4	LOC119864697	16 kDa	0.015	1.82391	2.75108	1.46
29	Uncharacterized protein OS=Canis lupus familiaris OX=9615 GN=PAICS PE=3 SV=1	A0A8I3RXP6	PAICS	50 kDa	0.017	1.76955	2.25012	1.17
30	Parkinsonism associated deglycase OS=Canis lupus familiaris OX=9615 GN=PARK7 PE=4 SV=1	A0A8I3PTM6	PARK7	29 kDa	0.018	1.74473	1.38032	0.465
31	RAB7A, member RAS onco family OS=Canis lupus familiaris OX=9615 GN=RAB7A PE=4 SV=1	A0A8I3P9F1	RAB7A	24 kDa	0.018	1.74473	1.5768	0.657
32	60S ribosomal protein L36a OS=Canis lupus familiaris OX=9615 GN=LOC119868317 PE=3 SV=1	A0A8I3P5R4	LOC119868317	16 kDa	0.018	1.74473	2.2974	1.2
33	Large ribosomal subunit protein uL5 OS=Canis lupus familiaris OX=9615 GN=ELOA PE=3 SV=1	A0A8I3NWE4	ELOA	25 kDa	0.018	1.74473	3.68075	1.88
34	Fructose-bisphosphate aldolase OS=Canis lupus familiaris OX=9615 GN=ALDOC PE=3 SV=1	A0A8I3NII5	ALDOC	39 kDa	0.019	1.72125	1.77399	0.827
35	Chloride intracellular channel protein OS=Canis lupus familiaris OX=9615 GN=CLIC4 PE=3 SV=1	A0A8I3NSF2	CLIC4	28 kDa	0.019	1.72125	1.81127	0.857
36	ATP binding cassette subfamily E member 1 OS=Canis lupus familiaris OX=9615 GN=ABCE1 PE=4 SV=1	A0A8I3NJV9	ABCE1	65 kDa	0.02	1.69897	2.07053	1.05
37	Thioredoxin domain containing 17 OS=Canis lupus familiaris OX=9615 GN=TXNDC17 PE=4 SV=1	A0A8I3MI79	TXNDC17	9 kDa	0.021	1.67778	1.26488	0.339
38	Heat shock protein 90 alpha family class B member 1 OS=Canis lupus familiaris OX=9615 GN=HSP90AB1 PE=3 SV=1	A0A8I3N9V3	HSP90AB1	80 kDa	0.021	1.67778	1.36794	0.452
39	78 kDa glucose-regulated protein OS=Canis lupus familiaris OX=9615 GN=HSPA5 PE=3 SV=1	A0A8I3NCJ5	HSPA5	72 kDa	0.021	1.67778	1.49174	0.577
40	Ribosomal protein L19 OS=Canis lupus familiaris OX=9615 GN=RPL19 PE=3 SV=1	A0A8I3NQB4	RPL19	23 kDa	0.023	1.63827	1.72548	0.787
41	Importin 5 OS=Canis lupus familiaris OX=9615 GN=IPO5 PE=4 SV=1	A0A8I3PAW8	IPO5	118 kDa	0.023	1.63827	2.34567	1.23
42	Small ubiquitin-related modifier OS=Canis lupus familiaris OX=9615 GN=SUMO2 PE=3 SV=1	A0A8I3Q1K4	SUMO2	11 kDa	0.024	1.61979	1.5768	0.657
43	Collagen type VI alpha 1 chain OS=Canis lupus familiaris OX=9615 GN=COL6A1 PE=4 SV=1	A0A8I3S7Z3	COL6A1	109 kDa	0.025	1.60206	0.558644	-0.84
44	Capping actin protein of muscle Z-line subunit alpha 2 OS=Canis lupus familiaris OX=9615 GN=CAPZA2 PE=3 SV=1	A0A8I3N536	CAPZA2	44 kDa	0.025	1.60206	1.72548	0.787
45	Dihydropyrimidinase like 3 OS=Canis lupus familiaris OX=9615 GN=DPYSL3 PE=3 SV=1	A0A8I3PFJ6	DPYSL3	75 kDa	0.025	1.60206	1.77399	0.827
46	26S proteasome non-ATPase regulatory subunit 4 OS=Canis lupus familiaris OX=9615 GN=PSMD4 PE=3 SV=1	A0A8I3PB85	PSMD4	42 kDa	0.025	1.60206	3.09513	1.63
47	Glyceraldehyde-3-phosphate dehydrogenase OS=Canis lupus familiaris OX=9615 GN=LOC477441 PE=3 SV=1	A0A8I3Q407	LOC477441	36 kDa	0.026	1.58503	1.95477	0.967
48	Heparan sulfate proteoglycan 2 OS=Canis lupus familiaris OX=9615 GN=HSPG2 PE=4 SV=1	A0A8I3MGU2	HSPG2	444 kDa	0.03	1.52288	0.479632	-1.06
49	Biglycan OS=Canis lupus familiaris OX=9615 GN=BGN PE=3 SV=1	A0A8I3PHY6	BGN	42 kDa	0.031	1.50864	0.625898	-0.676
50	Coatomer subunit beta' OS=Canis lupus familiaris OX=9615 GN=COPB2 PE=3 SV=1	A0A8I3S666	COPB2	102 kDa	0.031	1.50864	1.60993	0.687
51	Proteasome subunit alpha type OS=Canis lupus familiaris OX=9615 GN=PSMA1 PE=3 SV=1	A0A8I3PCT4	PSMA1	30 kDa	0.031	1.50864	1.89737	0.924
52	Biliverdin reductase B OS=Canis lupus familiaris OX=9615 GN=BLVRB PE=4 SV=1	A0A8I3MIS0	BLVRB	26 kDa	0.032	1.49485	2.07053	1.05
53	Small ribosomal subunit protein eS1 OS=Canis lupus familiaris OX=9615 GN=RPS3A PE=3 SV=1	A0A8I3SAX6	RPS3A	30 kDa	0.033	1.48149	1.805	0.852
54	60S ribosomal protein L7a OS=Canis lupus familiaris OX=9615 GN=RPL7A PE=3 SV=1	A0A8I3NP99	RPL7A	30 kDa	0.034	1.46852	2.56685	1.36
55	Cellular communication network factor 2 OS=Canis lupus familiaris OX=9615 GN=CCN2 PE=3 SV=1	A0A8I3MXL6	CCN2	55 kDa	0.036	1.4437	0.568015	-0.816
56	Ribosomal protein S16 OS=Canis lupus familiaris OX=9615 GN=RPS16 PE=3 SV=1	A0A8I3N9D0	RPS16	16 kDa	0.036	1.4437	1.84038	0.88
57	Translation initiation factor IF2/IF5 domain-containing protein OS=Canis lupus familiaris OX=9615 GN=LOC612587 PE=4 SV=1	A0A8I3S6C4	LOC612587	34 kDa	0.038	1.42022	1.38032	0.465
58	leucine--tRNA ligase OS=Canis lupus familiaris OX=9615 GN=LARS1 PE=3 SV=1	A0A8I3PJ09	LARS1	131 kDa	0.038	1.42022	2.41162	1.27
59	Tubulin beta chain OS=Canis lupus familiaris OX=9615 GN=TUBB PE=3 SV=1	A0A8I3N467	TUBB	48 kDa	0.039	1.40894	2.42839	1.28
60	Heterogeneous nuclear ribonucleoprotein K OS=Canis lupus familiaris OX=9615 GN=HNRNPK PE=4 SV=1	A0A8I3MXC5	HNRNPK	51 kDa	0.039	1.40894	2.75108	1.46
61	peptidylprolyl isomerase OS=Canis lupus familiaris OX=9615 GN=FKBP3 PE=4 SV=1	A0A8I3MMG4	FKBP3	25 kDa	0.04	1.39794	0.828171	-0.272
62	RAB1A, member RAS onco family OS=Canis lupus familiaris OX=9615 GN=RAB1A PE=4 SV=1	A0A8I3PBQ1	RAB1A	22 kDa	0.04	1.39794	1.48555	0.571
63	Ribosomal protein S5 C-terminal domain-containing protein OS=Canis lupus familiaris OX=9615 PE=4 SV=1	A0A8I3RPR6		9 kDa	0.04	1.39794	1.89737	0.924
64	Phosphatidylethanolamine binding protein 1 OS=Canis lupus familiaris OX=9615 GN=PEBP1 PE=3 SV=1	A0A8I3SAZ0	PEBP1	27 kDa	0.041	1.38722	1.44593	0.532
65	Pyruvate kinase OS=Canis lupus familiaris OX=9615 GN=PKM PE=3 SV=1	A0A8I3PG67	PKM	58 kDa	0.041	1.38722	1.66786	0.738
66	Myosin heavy chain 9 OS=Canis lupus familiaris OX=9615 GN=MYH9 PE=3 SV=1	A0A8I3N9N7	MYH9	226 kDa	0.043	1.36653	1.62225	0.698
67	Chloride intracellular channel protein OS=Canis lupus familiaris OX=9615 PE=3 SV=1	A0A8I3MPJ5	CLIC1	26 kDa	0.043	1.36653	1.93187	0.95
68	D-3-phosphoglycerate dehydrogenase OS=Canis lupus familiaris OX=9615 GN=LOC119863969 PE=3 SV=1	A0A8I3N4A3	LOC119863969	57 kDa	0.043	1.36653	2.14355	1.1
69	Proteasome subunit beta OS=Canis lupus familiaris OX=9615 GN=PSMB3 PE=3 SV=1	A0A8I3RXV3	PSMB3	23 kDa	0.044	1.35655	1.38032	0.465
70	Alpha-2-HS-glycoprotein OS=Canis lupus familiaris OX=9615 GN=AHSG PE=4 SV=1	A0A8I3PIK8	AHSG	39 kDa	0.044	1.35655	2.67586	1.42
71	Elongation factor 1-alpha OS=Canis lupus familiaris OX=9615 PE=3 SV=1	A0A8I3S0N5	EEF1A1	50 kDa	0.045	1.34679	1.76786	0.822
72	ATP-citrate synthase OS=Canis lupus familiaris OX=9615 GN=ACLY PE=3 SV=1	A0A8I3NHY9	ACLY	121 kDa	0.045	1.34679	3.68075	1.88
73	Thrombospondin 2 OS=Canis lupus familiaris OX=9615 GN=THBS2 PE=2 SV=1	D5IGC9	THBS2	129 kDa	0.046	1.33724	0.633317	-0.659
74	Phosphoglycerate mutase OS=Canis lupus familiaris OX=9615 GN=PGAM2 PE=3 SV=1	A0A8I3NE41	PGAM2	32 kDa	0.046	1.33724	1.0615	0.0861
75	Calcyclin-binding protein OS=Canis lupus familiaris OX=9615 GN=CACYBP PE=4 SV=1	A0A8I3RY44	CACYBP	41 kDa	0.046	1.33724	1.38032	0.465
76	Cadherin 2 OS=Canis lupus familiaris OX=9615 GN=CDH2 PE=4 SV=1	A0A8I3NAG2	CDH2	100 kDa	0.047	1.3279	0.420448	-1.25
77	phosphopyruvate hydratase OS=Canis lupus familiaris OX=9615 GN=ENO1 PE=3 SV=1	A0A8I3PWZ2	ENO1	47 kDa	0.047	1.3279	1.94396	0.959
78	Galectin 3 OS=Canis lupus familiaris OX=9615 GN=LGALS3 PE=4 SV=1	A0A8I3NWF7	LGALS3	31 kDa	0.048	1.31876	1.29684	0.375
79	Proliferating cell nuclear antigen OS=Canis lupus familiaris OX=9615 GN=PCNA PE=3 SV=1	A0A8I3QKL0	PCNA	29 kDa	0.048	1.31876	1.38032	0.465
80	G1 to S phase transition 1 OS=Canis lupus familiaris OX=9615 GN=GSPT1 PE=3 SV=1	A0A8I3NLG0	GSPT1	72 kDa	0.048	1.31876	2.2974	1.2
81	Proteasome subunit beta OS=Canis lupus familiaris OX=9615 GN=PSMB7 PE=3 SV=1	A0A8I3N5F1	PSMB7	34 kDa	0.05	1.30103	1.2544	0.327
82	Uncharacterized protein OS=Canis lupus familiaris OX=9615 PE=4 SV=1	E2R5M5		23 kDa	0.05	1.30103	1.2544	0.327
83	Galactose mutarotase OS=Canis lupus familiaris OX=9615 GN=GALM PE=4 SV=1	A0A8I3S2B9	GALM	43 kDa	0.051	1.29243	0.552099	-0.857
84	Small ribosomal subunit protein uS13 OS=Canis lupus familiaris OX=9615 GN=RPS18 PE=3 SV=1	A0A8I3PLA9	RPS18	19 kDa	0.051	1.29243	1.53368	0.617
85	Coenzyme Q10B OS=Canis lupus familiaris OX=9615 GN=COQ10B PE=3 SV=1	A0A8I3PT43	COQ10B	5 kDa	0.053	1.27572	1.38032	0.465
86	Thioredoxin OS=Canis lupus familiaris OX=9615 GN=TXN PE=4 SV=1	A0A8I3RXE2	TXN	10 kDa	0.054	1.26761	1.42208	0.508
87	Actin related protein 2 OS=Canis lupus familiaris OX=9615 GN=ACTR2 PE=3 SV=1	A0A8I3S593	ACTR2	45 kDa	0.054	1.26761	1.77399	0.827
88	Glucose-6-phosphate isomerase OS=Canis lupus familiaris OX=9615 GN=GPI PE=3 SV=1	A0A8I3RRW0	GPI	64 kDa	0.055	1.25964	1.33053	0.412
89	Tyrosine--tRNA ligase OS=Canis lupus familiaris OX=9615 GN=YARS1 PE=3 SV=1	A0A8I3RU42	YARS1	56 kDa	0.055	1.25964	1.9711	0.979
90	Large ribosomal subunit protein eL34 OS=Canis lupus familiaris OX=9615 GN=LOC111096443 PE=3 SV=1	A0A8I3RT15	LOC111096443	13 kDa	0.055	1.25964	3.68075	1.88
91	Heat shock protein family A (Hsp70) member 8 OS=Canis lupus familiaris OX=9615 GN=HSPA8 PE=3 SV=1	A0A8I3NK47	HSPA8	71 kDa	0.056	1.25181	1.47019	0.556
92	Transgelin OS=Canis lupus familiaris OX=9615 GN=TAGLN2 PE=3 SV=1	A0A8I3SCV9	TAGLN2	22 kDa	0.056	1.25181	1.48555	0.571
93	C-1-tetrahydrofolate synthase, cytoplasmic OS=Canis lupus familiaris OX=9615 GN=MTHFD1 PE=3 SV=1	A0A8I3MJJ7	MTHFD1	101 kDa	0.058	1.23657	2.25012	1.17
94	Calmodulin 2 OS=Canis lupus familiaris OX=9615 GN=CALM1 PE=4 SV=1	E2REK6	CALM1	17 kDa	0.059	1.22915	1.48247	0.568
95	Uncharacterized protein OS=Canis lupus familiaris OX=9615 GN=STIP1 PE=4 SV=1	A0A8I3Q5C0	STIP1	68 kDa	0.059	1.22915	2.26577	1.18
96	Elongation factor 1-gamma OS=Canis lupus familiaris OX=9615 PE=4 SV=1	A0A8I3RTB2	EEF1G	59 kDa	0.06	1.22185	1.40542	0.491
97	Inter-alpha-trypsin inhibitor heavy chain 3 OS=Canis lupus familiaris OX=9615 GN=ITIH3 PE=3 SV=1	A0A8I3QUR2	ITIH3	100 kDa	0.06	1.22185	2.60268	1.38
98	Uncharacterized protein OS=Canis lupus familiaris OX=9615 GN=LRRFIP1 PE=3 SV=1	A0A8I3Q6C3	LRRFIP1	106 kDa	0.062	1.20761	1.67597	0.745
99	Large ribosomal subunit protein eL33 OS=Canis lupus familiaris OX=9615 GN=RPL35A PE=3 SV=1	A0A8I3QGT5	RPL35A	14 kDa	0.062	1.20761	2.17347	1.12
100	Serine/threonine kinase receptor associated protein OS=Canis lupus familiaris OX=9615 GN=STRAP PE=4 SV=1	A0A8I3PA92	STRAP	38 kDa	0.063	1.20066	1.77399	0.827
101	Small ribosomal subunit protein eS19 OS=Canis lupus familiaris OX=9615 GN=RPS19 PE=3 SV=1	A0A8I3MJY3	RPS19	18 kDa	0.064	1.19382	2.53151	1.34
102	Peptidyl-prolyl cis-trans isomerase OS=Canis lupus familiaris OX=9615 GN=PPIB PE=3 SV=1	A0A8I3PCB7	PPIB	24 kDa	0.066	1.18046	1.18509	0.245
103	AE binding protein 1 OS=Canis lupus familiaris OX=9615 GN=AEBP1 PE=3 SV=1	A0A8I3MT76	AEBP1	149 kDa	0.068	1.16749	0.295248	-1.76
104	H1.4 linker histone, cluster member OS=Canis lupus familiaris OX=9615 GN=H1-4 PE=3 SV=1	A0A8I3PW81	H1-4	22 kDa	0.068	1.16749	0.493116	-1.02
105	Large ribosomal subunit protein uL22 OS=Canis lupus familiaris OX=9615 PE=3 SV=1	A0A8I3NL12	LOC106557643	14 kDa	0.068	1.16749	1.84038	0.88
106	Heterogeneous nuclear ribonucleoprotein K OS=Canis lupus familiaris OX=9615 PE=4 SV=1	A0A8I3S1J8	HNRNPK	48 kDa	0.068	1.16749	1.90528	0.93
107	Vitamin D-binding protein OS=Canis lupus familiaris OX=9615 GN=GC PE=4 SV=1	A0A8I3RWX3	GC	55 kDa	0.069	1.16115	3.31728	1.73
108	Glucose-6-phosphate isomerase OS=Canis lupus familiaris OX=9615 PE=3 SV=1	A0A8I3RR36	GDI	61 kDa	0.07	1.1549	1.28165	0.358
109	Heterogeneous nuclear ribonucleoprotein D like OS=Canis lupus familiaris OX=9615 GN=HNRNPDL PE=4 SV=1	A0A8I3S3S3	HNRNPDL	40 kDa	0.07	1.1549	1.55186	0.634
110	Actin gamma 1 OS=Canis lupus familiaris OX=9615 GN=ACTG1 PE=3 SV=1	A0A8I3NE73	ACTG1	28 kDa	0.07	1.1549	1.55401	0.636
111	Cell cycle associated protein 1 OS=Canis lupus familiaris OX=9615 GN=CAPRIN1 PE=3 SV=1	A0A8I3S8S8	CAPRIN1	79 kDa	0.071	1.14874	1.2544	0.327
112	E1 ubiquitin-activating enzyme OS=Canis lupus familiaris OX=9615 GN=UBA1 PE=3 SV=1	A0A8I3Q8F0	UBA1	118 kDa	0.071	1.14874	1.44894	0.535
113	Peroxiredoxin 4 OS=Canis lupus familiaris OX=9615 GN=PRDX4 PE=4 SV=1	A0A8I3QAR9	PRDX4	30 kDa	0.071	1.14874	2.44528	1.29
114	glutaminyl-peptide cyclotransferase OS=Canis lupus familiaris OX=9615 GN=QPCT PE=3 SV=1	A0A8I3PHH6	QPCT	41 kDa	0.074	1.13077	0.828171	-0.272
115	Ribosomal protein S5 OS=Canis lupus familiaris OX=9615 GN=RPS5 PE=3 SV=1	A0A8I3RQY4	RPS5	27 kDa	0.074	1.13077	1.65634	0.728
116	Glycine--tRNA ligase OS=Canis lupus familiaris OX=9615 GN=GARS1 PE=3 SV=1	A0A8I3S467	GARS1	89 kDa	0.075	1.12494	1.29864	0.377
117	Platelet-activating factor acetylhydrolase IB subunit alpha OS=Canis lupus familiaris OX=9615 GN=PAFAH1B1 PE=3 SV=1	A0A8I3NR37	PAFAH1B1	43 kDa	0.076	1.11919	1.38032	0.465
118	Aminopeptidase OS=Canis lupus familiaris OX=9615 GN=NPEPPS PE=3 SV=1	A0A8I3RYM4	NPEPPS	97 kDa	0.077	1.11351	1.38032	0.465
119	RuvB-like helicase OS=Canis lupus familiaris OX=9615 GN=RUVBL2 PE=3 SV=1	A0A8I3MBF5	RUVBL2	51 kDa	0.077	1.11351	3.45815	1.79
120	SEC13 homolog, nuclear pore and COPII coat complex component OS=Canis lupus familiaris OX=9615 GN=SEC13 PE=3 SV=1	A0A8I3RU56	SEC13	31 kDa	0.078	1.10791	1.1042	0.143
121	Uncharacterized protein OS=Canis lupus familiaris OX=9615 GN=TPT1 PE=3 SV=1	A0A8I3N0W8	TPT1	20 kDa	0.078	1.10791	1.77399	0.827
122	Myosin heavy chain 7B OS=Canis lupus familiaris OX=9615 GN=MYH7B PE=3 SV=1	A0A8I3PB38	MYH7B	214 kDa	0.079	1.10237	0.690159	-0.535
123	Calumenin OS=Canis lupus familiaris OX=9615 GN=CALU PE=4 SV=1	A0A8I3S7P9	CALU	38 kDa	0.081	1.09151	1.5768	0.657
124	Nucleosome assembly protein 1 like 4 OS=Canis lupus familiaris OX=9615 GN=NAP1L4 PE=3 SV=1	A0A8I3NFR7	NAP1L4	44 kDa	0.082	1.08619	1.1042	0.143
125	Nucleolin OS=Canis lupus familiaris OX=9615 GN=NCL PE=4 SV=1	A0A8I3PNX7	NCL	77 kDa	0.083	1.08092	1.38032	0.465
126	Tropomyosin 1 OS=Canis lupus familiaris OX=9615 GN=TPM1 PE=3 SV=1	A0A8I3PH06	TPM1	37 kDa	0.084	1.07572	1.24229	0.313
127	Rab GDP dissociation inhibitor OS=Canis lupus familiaris OX=9615 PE=3 SV=1	A0A8I3PPL6	GDI	42 kDa	0.084	1.07572	1.38032	0.465
128	Polypyrimidine tract-binding protein 1 OS=Canis lupus familiaris OX=9615 GN=PTBP1 PE=4 SV=1	A0A8I3NY06	PTBP1	57 kDa	0.085	1.07058	1.68646	0.754
129	Collagen type XVIII alpha 1 chain OS=Canis lupus familiaris OX=9615 GN=COL18A1 PE=4 SV=1	A0A8I3S342	COL18A1	133 kDa	0.086	1.0655	6.9163	2.79
130	Vimentin OS=Canis lupus familiaris OX=9615 GN=VIM PE=3 SV=1	A0A8I3NU02	VIM	54 kDa	0.087	1.06048	1.38799	0.473
131	Annexin OS=Canis lupus familiaris OX=9615 GN=ANXA1 PE=3 SV=1	A0A8I3M9P4	ANXA1	39 kDa	0.087	1.06048	1.72548	0.787
132	Clathrin heavy chain OS=Canis lupus familiaris OX=9615 GN=CLTC PE=3 SV=1	A0A8I3PLG2	CLTC	185 kDa	0.088	1.05552	1.42603	0.512
133	Uncharacterized protein OS=Canis lupus familiaris OX=9615 PE=3 SV=1	A0A8I3PLT9		28 kDa	0.088	1.05552	1.60993	0.687
134	Tropomodulin 3 OS=Canis lupus familiaris OX=9615 GN=TMOD2 PE=4 SV=1	A0A8I3S5X2	TMOD2	40 kDa	0.089	1.05061	0.423373	-1.24
135	phenylalanine--tRNA ligase OS=Canis lupus familiaris OX=9615 GN=LOC119881735 PE=3 SV=1	A0A8I3N3V5	LOC119881735	60 kDa	0.092	1.03621	1.38032	0.465
136	Versican OS=Canis lupus familiaris OX=9615 GN=VCAN PE=3 SV=1	A0A8I3PBG9	VCAN	366 kDa	0.093	1.03152	0.703684	-0.507
137	Phosphoglycerate kinase OS=Canis lupus familiaris OX=9615 GN=PGK1 PE=3 SV=1	A0A8I3P9Y9	PGK1	44 kDa	0.093	1.03152	1.64947	0.722
138	ATP-dependent RNA helicase OS=Canis lupus familiaris OX=9615 GN=EIF4A1 PE=3 SV=1	A0A8I3PVR6	EIF4A1	44 kDa	0.093	1.03152	2.07053	1.05
139	EGF containing fibulin extracellular matrix protein 2 OS=Canis lupus familiaris OX=9615 GN=EFEMP2 PE=4 SV=1	A0A8I3S033	EFEMP2	50 kDa	0.094	1.02687	0.275476	-1.86
140	Uncharacterized protein OS=Canis lupus familiaris OX=9615 PE=4 SV=1	A0A8I3MY65		87 kDa	0.096	1.01773	1.38032	0.465
141	Inter-alpha-trypsin inhibitor heavy chain 4 OS=Canis lupus familiaris OX=9615 GN=ITIH4 PE=3 SV=1	A0A8I3Q0B4	ITIH4	108 kDa	0.096	1.01773	3.03143	1.6
142	Uncharacterized protein OS=Canis lupus familiaris OX=9615 GN=RPL5 PE=3 SV=1	A0A8I3NV94	RPL5	34 kDa	0.097	1.01323	1.24229	0.313
143	Coronin OS=Canis lupus familiaris OX=9615 GN=CORO1B PE=3 SV=1	A0A8I3NE74	CORO1B	54 kDa	0.097	1.01323	1.38032	0.465
144	Dihydropyrimidinase like 2 OS=Canis lupus familiaris OX=9615 GN=DPYSL2 PE=3 SV=1	A0A8I3NRS8	DPYSL2	62 kDa	0.097	1.01323	1.70882	0.773
145	NAD(P)H quinone dehydrogenase 1 OS=Canis lupus familiaris OX=9615 GN=NQO1 PE=3 SV=1	A0A8I3NME7	NQO1	26 kDa	0.098	1.00877	1.61664	0.693
146	Farnesyl pyrophosphate synthase OS=Canis lupus familiaris OX=9615 GN=FDPS PE=3 SV=1	A0A8I3NF82	FDPS	48 kDa	0.098	1.00877	3.03143	1.6
147	40S ribosomal protein S7 OS=Canis lupus familiaris OX=9615 GN=RPS7 PE=3 SV=1	A0A8I3PNN7	RPS7	22 kDa	0.099	1.00436	3.45815	1.79
148	Osteoglycin OS=Canis lupus familiaris OX=9615 GN=OGN PE=3 SV=1	A0A8I3PS70	OGN	42 kDa	0.1	1	0.131215	-2.93
149	Prosaposin OS=Canis lupus familiaris OX=9615 GN=PSAP PE=4 SV=1	A0A8I3MQM8	PSAP	58 kDa	0.1	1	0.269807	-1.89
150	MYG1 exonuclease OS=Canis lupus familiaris OX=9615 GN=MYG1 PE=3 SV=1	A0A8I3PIY9	MYG1	42 kDa	0.1	1	0.690159	-0.535
151	Transketolase OS=Canis lupus familiaris OX=9615 GN=TKT PE=4 SV=1	A0A8I3Q4Y1	TKT	73 kDa	0.1	1	1.19831	0.261
152	Rho GTPase activating protein 1 OS=Canis lupus familiaris OX=9615 GN=ARHGAP1 PE=4 SV=1	A0A8I3PTG9	ARHGAP1	50 kDa	0.1	1	1.30767	0.387
153	phosphopyruvate hydratase OS=Canis lupus familiaris OX=9615 PE=3 SV=1	A0A8I3N1E7	ENO1	41 kDa	0.1	1	1.38032	0.465
154	Myosin heavy chain 14 OS=Canis lupus familiaris OX=9615 GN=MYH14 PE=3 SV=1	A0A8I3P8R0	MYH14	232 kDa	0.1	1	1.5768	0.657
155	Eukaryotic translation initiation factor 5A OS=Canis lupus familiaris OX=9615 GN=EIF5A PE=3 SV=1	A0A8I3PFB8	EIF5A	17 kDa	0.1	1	1.58667	0.666
156	40S ribosomal protein S4 OS=Canis lupus familiaris OX=9615 GN=LOC102154781 PE=3 SV=1	A0A8I3MMM1	LOC102154781	29 kDa	0.1	1	1.9711	0.979
157	Tryptophan--tRNA ligase, cytoplasmic OS=Canis lupus familiaris OX=9615 GN=WARS1 PE=3 SV=1	A0A8I3RTG1	WARS1	55 kDa	0.1	1	2.17347	1.12
158	Sulfhydryl oxidase OS=Canis lupus familiaris OX=9615 GN=QSOX1 PE=3 SV=1	A0A8I3RQL9	QSOX1	82 kDa	0.11	0.958607	0.251739	-1.99
159	Laminin subunit beta 1 OS=Canis lupus familiaris OX=9615 GN=LAMB1 PE=4 SV=1	A0A8I3PKU7	LAMB1	197 kDa	0.11	0.958607	0.332171	-1.59
160	Interleukin enhancer binding factor 3 OS=Canis lupus familiaris OX=9615 GN=ILF3 PE=4 SV=1	A0A8I3S4C9	ILF3	96 kDa	0.11	0.958607	0.709562	-0.495
161	Lamin A/C OS=Canis lupus familiaris OX=9615 GN=LMNA PE=3 SV=1	A0A8I3NEK0	LMNA	74 kDa	0.11	0.958607	0.89131	-0.166
162	Acyl-CoA binding domain containing 3 OS=Canis lupus familiaris OX=9615 GN=ACBD3 PE=4 SV=1	A0A8I3N0K8	ACBD3	60 kDa	0.11	0.958607	0.985618	-0.0209
163	60S ribosomal protein L10a OS=Canis lupus familiaris OX=9615 PE=4 SV=1	A0A8I3NJD1	RPL10A	39 kDa	0.11	0.958607	1.38032	0.465
164	Density-regulated protein OS=Canis lupus familiaris OX=9615 GN=DENR PE=3 SV=1	A0A8I3S4F4	DENR	29 kDa	0.11	0.958607	1.38032	0.465
165	Proliferation-associated 2G4 OS=Canis lupus familiaris OX=9615 GN=PA2G4 PE=3 SV=1	A0A8I3MYE2	PA2G4	44 kDa	0.11	0.958607	1.65634	0.728
166	Uncharacterized protein OS=Canis lupus familiaris OX=9615 GN=RPL24 PE=3 SV=1	A0A8I3PBR3	RPL24	18 kDa	0.11	0.958607	2.20381	1.14
167	CAP-Gly domain containing linker protein 1 OS=Canis lupus familiaris OX=9615 GN=CLIP1 PE=4 SV=1	A0A8I3PIK9	CLIP1	152 kDa	0.11	0.958607	2.75108	1.46
168	Fatty acid synthase OS=Canis lupus familiaris OX=9615 GN=FASN PE=4 SV=1	A0A8I3MVX3	FASN	295 kDa	0.11	0.958607	3.03143	1.6
169	Eukaryotic translation initiation factor 3 subunit G OS=Canis lupus familiaris OX=9615 GN=EIF3G PE=3 SV=1	A0A8I3P751	EIF3G	36 kDa	0.11	0.958607	3.22657	1.69
170	Fibrillin 1 OS=Canis lupus familiaris OX=9615 GN=FBN1 PE=3 SV=1	A0A8I3PI20	FBN1	312 kDa	0.12	0.920819	0.316439	-1.66
171	peptidylprolyl isomerase OS=Canis lupus familiaris OX=9615 GN=FKBP10 PE=4 SV=1	A0A8I3NDX1	FKBP10	64 kDa	0.12	0.920819	0.657016	-0.606
172	14-3-3 protein theta OS=Canis lupus familiaris OX=9615 GN=YWHAQ PE=3 SV=1	A0A8I3PQU8	YWHAQ	28 kDa	0.12	0.920819	0.920188	-0.12
173	Metalloendopeptidase OS=Canis lupus familiaris OX=9615 GN=BMP1 PE=4 SV=1	A0A8I3PQL4	BMP1	112 kDa	0.12	0.920819	0.965936	-0.05
174	Eukaryotic translation initiation factor 3 subunit H OS=Canis lupus familiaris OX=9615 GN=EIF3H PE=4 SV=1	A0A8I3NT41	EIF3H	39 kDa	0.12	0.920819	1.03491	0.0495
175	Fibroblast activation protein alpha OS=Canis lupus familiaris OX=9615 GN=FAP PE=4 SV=1	A0A8I3S7K0	FAP	85 kDa	0.12	0.920819	1.12896	0.175
176	Jupiter microtubule associated homolog 2 OS=Canis lupus familiaris OX=9615 GN=JPT2 PE=3 SV=1	A0A8I3P624	JPT2	20 kDa	0.12	0.920819	1.22688	0.295
177	phosphopyruvate hydratase OS=Canis lupus familiaris OX=9615 GN=ENO1 PE=3 SV=1	A0A8I3PVT9	ENO1	47 kDa	0.12	0.920819	1.32869	0.41
178	ATP-dependent RNA helicase OS=Canis lupus familiaris OX=9615 GN=EIF4A2 PE=3 SV=1	A0A8I3P8M4	EIF4A2	41 kDa	0.12	0.920819	1.38032	0.465
179	Malate dehydrogenase, mitochondrial OS=Canis lupus familiaris OX=9615 PE=3 SV=1	A0A8I3PHB7	MDH1	29 kDa	0.12	0.920819	1.38032	0.465
180	Uncharacterized protein OS=Canis lupus familiaris OX=9615 GN=LOC100856351 PE=3 SV=1	A0A8I3P2J9	LOC100856351	16 kDa	0.12	0.920819	1.38032	0.465
181	40S ribosomal protein S26 OS=Canis lupus familiaris OX=9615 GN=RPS26 PE=3 SV=1	A0A8I3MXT9	RPS26	14 kDa	0.12	0.920819	1.55186	0.634
182	Alpha-2-macroglobulin OS=Canis lupus familiaris OX=9615 GN=A2M PE=3 SV=1	A0A8I3QH15	A2M	164 kDa	0.12	0.920819	1.55186	0.634
183	Uncharacterized protein OS=Canis lupus familiaris OX=9615 GN=UPP1 PE=3 SV=1	A0A8I3RUZ7	UPP1	34 kDa	0.12	0.920819	1.60993	0.687
184	Apolipoprotein A1 OS=Canis lupus familiaris OX=9615 GN=APOA1 PE=3 SV=1	A0A8I3MSG4	APOA1	30 kDa	0.12	0.920819	2.14355	1.1
185	Alpha fetoprotein OS=Canis lupus familiaris OX=9615 GN=AFP PE=4 SV=1	A0A8I3N1E6	AFP	69 kDa	0.12	0.920819	2.36199	1.24
186	Eukaryotic translation initiation factor 5B OS=Canis lupus familiaris OX=9615 GN=EIF5B PE=3 SV=1	A0A8I3PAX1	EIF5B	139 kDa	0.12	0.920819	2.75108	1.46
187	AE binding protein 1 OS=Canis lupus familiaris OX=9615 GN=AEBP1 PE=3 SV=1	A0A8I3N3T6	AEBP1	145 kDa	0.13	0.886057	0.291183	-1.78
188	Plastin 3 OS=Canis lupus familiaris OX=9615 GN=PLS3 PE=4 SV=1	A0A8I3NS61	PLS3	72 kDa	0.13	0.886057	1.26138	0.335
189	Uncharacterized protein OS=Canis lupus familiaris OX=9615 GN=PPIA PE=4 SV=1	A0A8I3N9K7	PPIA	33 kDa	0.13	0.886057	1.31951	0.4
190	60S ribosomal protein L6 OS=Canis lupus familiaris OX=9615 GN=RPL6 PE=3 SV=1	F1Q424	RPL6	33 kDa	0.13	0.886057	1.38032	0.465
191	Capping actin protein, gelsolin like OS=Canis lupus familiaris OX=9615 GN=CAPG PE=4 SV=1	A0A8I3NNU8	CAPG	45 kDa	0.13	0.886057	1.38032	0.465
192	Cellular communication network factor 1 OS=Canis lupus familiaris OX=9615 GN=CCN1 PE=3 SV=1	A0A8I3S8V0	CCN1	42 kDa	0.13	0.886057	1.38032	0.465
193	Eukaryotic peptide chain release factor subunit 1 OS=Canis lupus familiaris OX=9615 GN=ETF1 PE=3 SV=1	A0A8I3PCV3	ETF1	49 kDa	0.13	0.886057	1.38032	0.465
194	Inter-alpha-trypsin inhibitor heavy chain 2 OS=Canis lupus familiaris OX=9615 GN=ITIH2 PE=3 SV=1	A0A8I3RRH5	ITIH2	107 kDa	0.13	0.886057	2.01391	1.01
195	Large ribosomal subunit protein eL14 OS=Canis lupus familiaris OX=9615 GN=RPL14 PE=3 SV=1	A0A8I3RZN5	RPL14	23 kDa	0.13	0.886057	3.68075	1.88
196	Proteasome 26S subunit, ATPase 2 OS=Canis lupus familiaris OX=9615 GN=PSMC2 PE=3 SV=1	A0A8I3NXK9	PSMC2	46 kDa	0.13	0.886057	4.14106	2.05
197	Splicing factor 3a subunit 1 OS=Canis lupus familiaris OX=9615 GN=SF3A1 PE=4 SV=1	A0A8I3PDS4	SF3A1	89 kDa	0.14	0.853872	0.460094	-1.12
198	Proteasome 20S subunit alpha 3 OS=Canis lupus familiaris OX=9615 GN=PSMA3 PE=3 SV=1	A0A8I3PDR8	PSMA3	29 kDa	0.14	0.853872	1.00357	0.00514
199	Heterogeneous nuclear ribonucleoprotein U OS=Canis lupus familiaris OX=9615 GN=HNRNPU PE=4 SV=1	A0A8I3MPM7	HNRNPU	89 kDa	0.14	0.853872	1.03491	0.0495
200	Heat shock protein family B (small) member 1 OS=Canis lupus familiaris OX=9615 GN=HSPB1 PE=3 SV=1	A0A8I3MMU2	HSPB1	18 kDa	0.14	0.853872	1.23456	0.304
201	Poly(A) binding protein cytoplasmic 1 like OS=Canis lupus familiaris OX=9615 GN=PABPC1L PE=3 SV=1	A0A8I3NSL5	PABPC1L	30 kDa	0.14	0.853872	1.30315	0.382
202	C4a anaphylatoxin OS=Canis lupus familiaris OX=9615 GN=LOC481722 PE=4 SV=1	A0A8I3NH20	LOC481722	195 kDa	0.14	0.853872	1.3113	0.391
203	Peptidyl-prolyl cis-trans isomerase OS=Canis lupus familiaris OX=9615 PE=3 SV=1	A0A8I3P0E7	LOC102157017	16 kDa	0.14	0.853872	1.31677	0.397
204	Phenylalanine--tRNA ligase alpha subunit OS=Canis lupus familiaris OX=9615 GN=FARSA PE=3 SV=1	A0A8I3NX27	FARSA	57 kDa	0.14	0.853872	1.38032	0.465
205	Arp2/3 complex 34 kDa subunit OS=Canis lupus familiaris OX=9615 GN=ARPC2 PE=3 SV=1	A0A8I3PPQ5	ARPC2	38 kDa	0.14	0.853872	1.42208	0.508
206	Calreticulin OS=Canis lupus familiaris OX=9615 GN=CALR PE=3 SV=1	A0A8I3NM03	CALR	48 kDa	0.14	0.853872	1.45095	0.537
207	Glyceraldehyde-3-phosphate dehydrogenase OS=Canis lupus familiaris OX=9615 GN=LOC100683724 PE=3 SV=1	A0A8I3NPU2	LOC100683724	36 kDa	0.14	0.853872	1.47529	0.561
208	CDV3 homolog OS=Canis lupus familiaris OX=9615 GN=CDV3 PE=3 SV=1	A0A8I3S7B6	CDV3	27 kDa	0.14	0.853872	1.72548	0.787
209	Methionine aminopeptidase 2 OS=Canis lupus familiaris OX=9615 GN=METAP2 PE=3 SV=1	A0A8I3S7G5	METAP2	49 kDa	0.14	0.853872	1.72548	0.787
210	Kininogen 1 OS=Canis lupus familiaris OX=9615 GN=KNG1 PE=4 SV=1	A0A8I3PBR7	KNG1	48 kDa	0.14	0.853872	1.84038	0.88
211	peptidylprolyl isomerase OS=Canis lupus familiaris OX=9615 GN=FKBP4 PE=2 SV=2	E2QWF5	FKBP4	52 kDa	0.14	0.853872	3.03143	1.6
212	Plasminogen OS=Canis lupus familiaris OX=9615 GN=PLG PE=3 SV=1	A0A8I3MF27	PLG	91 kDa	0.14	0.853872	4.37717	2.13
213	Retinitis pigmentosa GTPase regulator OS=Canis lupus familiaris OX=9615 GN=RPGR PE=4 SV=1	A0A8I3PTH7	RPGR	49 kDa	0.15	0.823909	0.243164	-2.04
214	Retinoic acid receptor responder protein 2 OS=Canis lupus familiaris OX=9615 GN=RARRES2 PE=4 SV=1	A0A8I3NN14	RARRES2	19 kDa	0.15	0.823909	0.251739	-1.99
215	Histone H2A/H2B/H3 domain-containing protein OS=Canis lupus familiaris OX=9615 PE=3 SV=1	A0A8I3PS44		29 kDa	0.15	0.823909	1.03491	0.0495
216	Cytochrome c OS=Canis lupus familiaris OX=9615 GN=CYCS PE=1 SV=2	P00011	CYCS	12 kDa	0.15	0.823909	1.07326	0.102
217	Serpin family E member 1 OS=Canis lupus familiaris OX=9615 GN=SERPINE1 PE=3 SV=1	A0A8I3MDS4	SERPINE1	45 kDa	0.15	0.823909	1.32961	0.411
218	Uncharacterized protein OS=Canis lupus familiaris OX=9615 PE=3 SV=1	A0A8I3MH27		51 kDa	0.15	0.823909	1.38032	0.465
219	Actin related protein 3 OS=Canis lupus familiaris OX=9615 GN=ACTR3 PE=3 SV=1	A0A8I3NEW9	ACTR3	67 kDa	0.15	0.823909	1.53368	0.617
220	Myotrophin OS=Canis lupus familiaris OX=9615 GN=MTPN PE=3 SV=3	Q863Z4	MTPN	13 kDa	0.15	0.823909	1.53368	0.617
221	60S ribosomal protein L13 OS=Canis lupus familiaris OX=9615 GN=RPL13 PE=3 SV=1	A0A8I3MMQ3	RPL13	19 kDa	0.15	0.823909	1.5768	0.657
222	Large ribosomal subunit protein uL4 OS=Canis lupus familiaris OX=9615 GN=RPL4 PE=3 SV=1	A0A8I3P247	RPL4	47 kDa	0.15	0.823909	1.5768	0.657
223	CD44 antigen OS=Canis lupus familiaris OX=9615 GN=CD44 PE=4 SV=1	A0A8I3PCF8	CD44	102 kDa	0.15	0.823909	1.69819	0.764
224	Acetyl-CoA acetyltransferase 2 OS=Canis lupus familiaris OX=9615 GN=ACAT2 PE=3 SV=1	A0A8I3N041	ACAT2	41 kDa	0.15	0.823909	1.93187	0.95
225	Malic enzyme OS=Canis lupus familiaris OX=9615 GN=ME1 PE=3 SV=1	A0A8I3NJ10	ME1	61 kDa	0.15	0.823909	2.2974	1.2
226	Collagen type I alpha 2 chain OS=Canis lupus familiaris OX=9615 GN=COL1A2 PE=4 SV=1	A0A8I3P828	COL1A2	129 kDa	0.16	0.79588	0.423373	-1.24
227	Collagen type V alpha 2 chain OS=Canis lupus familiaris OX=9615 GN=COL5A2 PE=4 SV=1	A0A8I3PBM1	COL5A2	141 kDa	0.16	0.79588	0.602904	-0.73
228	Adenylate kinase isoenzyme 1 OS=Canis lupus familiaris OX=9615 GN=AK1 PE=3 SV=1	B4YY02	AK1	23 kDa	0.16	0.79588	0.985618	-0.0209
229	Uncharacterized protein OS=Canis lupus familiaris OX=9615 GN=SET PE=3 SV=1	A0A8I3Q0N4	SET	53 kDa	0.16	0.79588	1.23456	0.304
230	Peroxiredoxin 2 OS=Canis lupus familiaris OX=9615 GN=PRDX2 PE=3 SV=1	A0A8I3NZ15	PRDX2	22 kDa	0.16	0.79588	1.24229	0.313
231	Ribosomal protein L18 OS=Canis lupus familiaris OX=9615 GN=RPL18 PE=3 SV=1	A0A8I3MGA2	RPL18	18 kDa	0.16	0.79588	1.31403	0.394
232	Lamin B2 OS=Canis lupus familiaris OX=9615 GN=LMNB2 PE=3 SV=1	A0A8I3NGI5	LMNB2	76 kDa	0.16	0.79588	1.38032	0.465
233	Ribosomal protein L3 OS=Canis lupus familiaris OX=9615 GN=RPL3 PE=3 SV=1	A0A8I3PMB8	RPL3	46 kDa	0.16	0.79588	1.38032	0.465
234	Pregnancy zone protein-like OS=Canis lupus familiaris OX=9615 GN=LOC611458 PE=3 SV=1	A0A8I3PX48	LOC611458	166 kDa	0.16	0.79588	1.50525	0.59
235	phosphopyruvate hydratase OS=Canis lupus familiaris OX=9615 GN=ENO3 PE=3 SV=1	A0A8I3MKD5	ENO3	48 kDa	0.16	0.79588	1.6449	0.718
236	PDZ and LIM domain 1 OS=Canis lupus familiaris OX=9615 GN=PDLIM1 PE=4 SV=1	A0A8I3S614	PDLIM1	36 kDa	0.16	0.79588	1.99308	0.995
237	Albumin OS=Canis lupus familiaris OX=9615 GN=ALB PE=4 SV=1	A0A8I3MZG8	ALB	47 kDa	0.16	0.79588	2.09943	1.07
238	RAP1B, member of RAS oncogene family OS=Canis lupus familiaris OX=9615 GN=RAP1B PE=4 SV=1	A0A8I3NP25	RAP1B	19 kDa	0.16	0.79588	2.20381	1.14
239	Collapsin response mediator protein 1 OS=Canis lupus familiaris OX=9615 GN=CRMP1 PE=3 SV=1	A0A8I3MRF4	CRMP1	74 kDa	0.16	0.79588	2.75108	1.46
240	Uncharacterized protein OS=Canis lupus familiaris OX=9615 GN=LOC102152698 PE=3 SV=1	A0A8I3NNX3	LOC102152698	30 kDa	0.16	0.79588	3.22657	1.69
241	Beta-hexosaminidase OS=Canis lupus familiaris OX=9615 GN=HEXB PE=3 SV=1	A0A8I3MY15	HEXB	59 kDa	0.17	0.769551	0.188156	-2.41
242	Cadherin 11 OS=Canis lupus familiaris OX=9615 GN=CDH11 PE=4 SV=1	A0A8I3NLK4	CDH11	88 kDa	0.17	0.769551	0.230047	-2.12
243	Eukaryotic translation initiation factor 3 subunit J OS=Canis lupus familiaris OX=9615 GN=EIF3J PE=4 SV=1	A0A8I3Q8I2	EIF3J	23 kDa	0.17	0.769551	0.552099	-0.857
244	L-lactate dehydrogenase OS=Canis lupus familiaris OX=9615 GN=LDHB PE=3 SV=1	A0A8I3NUJ8	LDHB	36 kDa	0.17	0.769551	1.28788	0.365
245	Tyrosine 3-monooxygenase/tryptophan 5-monooxygenase activation protein zeta OS=Canis lupus familiaris OX=9615 GN=YWHAZ PE=3 SV=1	A0A8I3Q214	YWHAZ	28 kDa	0.17	0.769551	1.29056	0.368
246	Alanine--tRNA ligase OS=Canis lupus familiaris OX=9615 GN=AARS1 PE=3 SV=1	A0A8I3NAD6	AARS1	106 kDa	0.17	0.769551	1.32501	0.406
247	Lactate/malate dehydrogenase C-terminal domain-containing protein OS=Canis lupus familiaris OX=9615 PE=4 SV=1	A0A8I3NU98		7 kDa	0.17	0.769551	1.38032	0.465
248	Beta-2-glycoprotein 1 OS=Canis lupus familiaris OX=9615 GN=APOH PE=2 SV=1	P33703	APOH	38 kDa	0.17	0.769551	2.56685	1.36
249	Complement factor I OS=Canis lupus familiaris OX=9615 GN=CFI PE=4 SV=1	A0A8I3Q318	CFI	67 kDa	0.17	0.769551	2.75108	1.46
250	Laminin subunit gamma 1 OS=Canis lupus familiaris OX=9615 GN=LAMC1 PE=4 SV=1	A0A8I3MTJ9	LAMC1	178 kDa	0.18	0.744727	0.283221	-1.82
251	Lysyl oxidase homolog OS=Canis lupus familiaris OX=9615 GN=LOXL2 PE=3 SV=1	A0A8I3P9Y5	LOXL2	87 kDa	0.18	0.744727	0.732043	-0.45
252	Heat shock protein 90 alpha family class A member 1 OS=Canis lupus familiaris OX=9615 GN=HSP90AA1 PE=3 SV=1	A0A8I3MR78	HSP90AA1	85 kDa	0.18	0.744727	1.18263	0.242
253	Heterogeneous nuclear ribonucleoproteins A2/B1 OS=Canis lupus familiaris OX=9615 GN=HNRNPA2B1 PE=4 SV=1	A0A8I3NCE9	HNRNPA2B1	37 kDa	0.18	0.744727	1.2544	0.327
254	Fascin OS=Canis lupus familiaris OX=9615 GN=FSCN1 PE=3 SV=1	A0A8I3NPK1	FSCN1	55 kDa	0.18	0.744727	1.38032	0.465
255	Creatine kinase B-type OS=Canis lupus familiaris OX=9615 GN=CKB PE=1 SV=1	P05124	CKB	43 kDa	0.18	0.744727	1.47223	0.558
256	Cofilin 2 OS=Canis lupus familiaris OX=9615 GN=CFL2 PE=3 SV=1	A0A8I3MEH0	CFL2	19 kDa	0.18	0.744727	1.49071	0.576
257	Antithrombin-III OS=Canis lupus familiaris OX=9615 GN=SERPINC1 PE=3 SV=1	A0A8I3NHZ1	SERPINC1	61 kDa	0.18	0.744727	1.62001	0.696
258	Dynein cytoplasmic 1 intermediate chain 2 OS=Canis lupus familiaris OX=9615 GN=DYNC1I2 PE=3 SV=1	A0A8I3PYE3	DYNC1I2	71 kDa	0.18	0.744727	1.84038	0.88
259	Clathrin heavy chain OS=Canis lupus familiaris OX=9615 GN=CLTC PE=4 SV=1	A0A8I3PUT4	CLTC	71 kDa	0.18	0.744727	1.93187	0.95
260	Cation-independent mannose-6-phosphate/insulin-like growth factor 2 receptor protein OS=Canis lupus familiaris OX=9615 GN=CI-MPR/IGF2R PE=2 SV=1	B1H0W0	CI-MPR/IGF2R	275 kDa	0.18	0.744727	2.2974	1.2
261	Chordin like 1 OS=Canis lupus familiaris OX=9615 GN=CHRDL1 PE=4 SV=1	A0A8I3PGT6	CHRDL1	52 kDa	0.19	0.721246	0.162668	-2.62
262	Collagen type VI alpha 3 chain OS=Canis lupus familiaris OX=9615 GN=COL6A3 PE=4 SV=1	A0A8I3Q026	COL6A3	343 kDa	0.19	0.721246	0.403321	-1.31
263	Apolipoprotein E OS=Canis lupus familiaris OX=9615 GN=APOE PE=1 SV=3	P18649	APOE	37 kDa	0.19	0.721246	0.476319	-1.07
264	Hypoxia up-regulated 1 OS=Canis lupus familiaris OX=9615 GN=HYOU1 PE=3 SV=1	A0A8I3MMG0	HYOU1	105 kDa	0.19	0.721246	0.690159	-0.535
265	T-complex protein 1 subunit beta OS=Canis lupus familiaris OX=9615 GN=CCT2 PE=3 SV=1	A0A8I3S011	CCT2	53 kDa	0.19	0.721246	1.03491	0.0495
266	Uncharacterized protein OS=Canis lupus familiaris OX=9615 PE=3 SV=1	A0A8I3MTG8		6 kDa	0.19	0.721246	1.1042	0.143
267	Nucleophosmin 1 OS=Canis lupus familiaris OX=9615 GN=NPM1 PE=3 SV=1	A0A8I3MH65	NPM1	28 kDa	0.19	0.721246	1.25963	0.333
268	Large ribosomal subunit protein eL15 OS=Canis lupus familiaris OX=9615 GN=RPL15 PE=1 SV=1	E2QXF3	RPL15	24 kDa	0.19	0.721246	1.38032	0.465
269	Ribosomal protein S5 C-terminal domain-containing protein OS=Canis lupus familiaris OX=9615 PE=4 SV=1	A0A8I3NNL0		9 kDa	0.19	0.721246	1.9711	0.979
270	Glutamyl-prolyl-tRNA synthetase 1 OS=Canis lupus familiaris OX=9615 GN=EPRS1 PE=3 SV=1	A0A8I3SBI9	EPRS1	168 kDa	0.19	0.721246	2.07053	1.05
271	Uncharacterized protein OS=Canis lupus familiaris OX=9615 PE=4 SV=1	A0A8I3RR07		29 kDa	0.19	0.721246	2.41162	1.27
272	Transferrin-like domain-containing protein OS=Canis lupus familiaris OX=9615 GN=LOC477072 PE=3 SV=1	A0A8I3Q5K3	LOC477072	78 kDa	0.19	0.721246	5.24157	2.39
273	Matrix metallopeptidase 2 OS=Canis lupus familiaris OX=9615 GN=MMP2 PE=3 SV=1	A0A8I3MGS0	MMP2	74 kDa	0.2	0.69897	0.171943	-2.54
274	Collagen type VI alpha 3 chain OS=Canis lupus familiaris OX=9615 GN=COL6A3 PE=4 SV=1	A0A8I3PY01	COL6A3	135 kDa	0.2	0.69897	0.243164	-2.04
275	ATP synthase F1 subunit epsilon OS=Canis lupus familiaris OX=9615 GN=ATP5IF1 PE=3 SV=1	A0A8I3NGS0	ATP5IF1	12 kDa	0.2	0.69897	0.530712	-0.914
276	Uncharacterized protein OS=Canis lupus familiaris OX=9615 GN=AK2 PE=3 SV=1	A0A8I3MNC5	AK2	18 kDa	0.2	0.69897	1.03491	0.0495
277	Annexin A2 OS=Canis lupus familiaris OX=9615 GN=ANXA2 PE=1 SV=1	Q6TEQ7	ANXA2	39 kDa	0.2	0.69897	1.38032	0.465
278	Eukaryotic translation initiation factor 4 gamma 1 OS=Canis lupus familiaris OX=9615 GN=EIF4G1 PE=3 SV=1	A0A8I3SB22	EIF4G1	177 kDa	0.2	0.69897	1.38032	0.465
279	Phosphoglycerate mutase OS=Canis lupus familiaris OX=9615 GN=PGAM1 PE=3 SV=1	A0A8I3SC19	PGAM1	29 kDa	0.2	0.69897	1.38032	0.465
280	LIM and SH3 domain protein 1 OS=Canis lupus familiaris OX=9615 GN=LASP1 PE=4 SV=1	A0A8I3RXT2	LASP1	36 kDa	0.2	0.69897	1.47836	0.564
281	Heat shock protein 70 OS=Canis lupus familiaris OX=9615 GN=HSP70 PE=3 SV=1	A0A8I3NQW2	HSP70	67 kDa	0.2	0.69897	1.50943	0.594
282	Chaperonin containing TCP1 subunit 6B OS=Canis lupus familiaris OX=9615 GN=CCT6B PE=3 SV=1	A0A8I3NGT6	CCT6B	54 kDa	0.2	0.69897	1.51782	0.602
283	Afamin OS=Canis lupus familiaris OX=9615 GN=AFM PE=4 SV=1	A0A8I3NCZ8	AFM	69 kDa	0.2	0.69897	4.14106	2.05
284	Collagen type III alpha 1 chain OS=Canis lupus familiaris OX=9615 GN=COL3A1 PE=4 SV=1	A0A8I3S1I9	COL3A1	136 kDa	0.21	0.677781	0.632878	-0.66
285	Uncharacterized protein OS=Canis lupus familiaris OX=9615 GN=H1-5 PE=3 SV=1	A0A8I3P6L4	H1-5	23 kDa	0.21	0.677781	0.668964	-0.58
286	Actin-related protein 2/3 complex subunit 4 OS=Canis lupus familiaris OX=9615 GN=ARPC4 PE=3 SV=1	A0A8I3N156	ARPC4	20 kDa	0.21	0.677781	1.38032	0.465
287	thioredoxin-disulfide reductase OS=Canis lupus familiaris OX=9615 GN=TXNRD1 PE=3 SV=1	A0A8I3RUW0	TXNRD1	71 kDa	0.21	0.677781	1.45297	0.539
288	phosphoserine phosphatase OS=Canis lupus familiaris OX=9615 GN=PSPH PE=3 SV=1	A0A8I3NC12	PSPH	25 kDa	0.21	0.677781	1.5768	0.657
289	glutamate dehydrogenase [NAD(P)(+)] OS=Canis lupus familiaris OX=9615 GN=GLUD1 PE=3 SV=1	A0A8I3N1X6	GLUD1	61 kDa	0.21	0.677781	1.93187	0.95
290	Protein AMBP OS=Canis lupus familiaris OX=9615 GN=AMBP PE=3 SV=1	A0A8I3NDM2	AMBP	54 kDa	0.21	0.677781	2.07053	1.05
291	Periostin OS=Canis lupus familiaris OX=9615 GN=POSTN PE=4 SV=1	A0A8I3PVD8	POSTN	93 kDa	0.22	0.657577	0.303549	-1.72
292	Lysyl oxidase homolog OS=Canis lupus familiaris OX=9615 GN=LOXL1 PE=3 SV=1	A0A8I3S6M8	LOXL1	75 kDa	0.22	0.657577	0.368567	-1.44
293	Vasorin OS=Canis lupus familiaris OX=9615 GN=VASN PE=4 SV=1	A0A8I3MK79	VASN	71 kDa	0.22	0.657577	0.460094	-1.12
294	Fibulin 2 OS=Canis lupus familiaris OX=9615 GN=FBLN2 PE=3 SV=1	A0A8I3S3J1	FBLN2	126 kDa	0.22	0.657577	0.466516	-1.1
295	Follistatin like 1 OS=Canis lupus familiaris OX=9615 GN=FSTL1 PE=4 SV=1	A0A8I3S0F8	FSTL1	58 kDa	0.22	0.657577	0.566049	-0.821
296	Serpin family B member 1 OS=Canis lupus familiaris OX=9615 GN=SERPINB1 PE=3 SV=1	A0A8I3P1P3	SERPINB1	49 kDa	0.22	0.657577	0.613442	-0.705
297	Alpha-crystallin A chain OS=Canis lupus familiaris OX=9615 GN=HSPB6 PE=3 SV=1	A0A8I3RRG1	HSPB6	17 kDa	0.22	0.657577	1.03491	0.0495
298	Protein disulfide-isomerase OS=Canis lupus familiaris OX=9615 GN=PDIA3 PE=3 SV=1	A0A8I3S5M8	PDIA3	57 kDa	0.22	0.657577	1.16393	0.219
299	Ribonuclease inhibitor OS=Canis lupus familiaris OX=9615 GN=RNH1 PE=4 SV=1	A0A8I3Q1Z0	RNH1	50 kDa	0.22	0.657577	1.20748	0.272
300	ST13 Hsp70 interacting protein OS=Canis lupus familiaris OX=9615 GN=ST13 PE=4 SV=1	A0A8I3PA49	ST13	38 kDa	0.22	0.657577	1.29325	0.371
301	Bifunctional purine biosynthesis protein ATIC OS=Canis lupus familiaris OX=9615 GN=ATIC PE=3 SV=1	A0A8I3PLK1	ATIC	65 kDa	0.22	0.657577	1.38032	0.465
302	Vasodilator stimulated phosphoprotein OS=Canis lupus familiaris OX=9615 GN=VASP PE=3 SV=1	A0A8I3MWS4	VASP	59 kDa	0.22	0.657577	1.38032	0.465
303	Splicing factor 3b subunit 4 OS=Canis lupus familiaris OX=9615 GN=SF3B4 PE=3 SV=1	A0A8I3NK96	SF3B4	44 kDa	0.22	0.657577	1.60993	0.687
304	Four and a half LIM domains 1 OS=Canis lupus familiaris OX=9615 GN=FHL1 PE=4 SV=1	A0A8I3Q1V7	FHL1	22 kDa	0.22	0.657577	1.63127	0.706
305	Small RNA binding exonuclease protection factor La OS=Canis lupus familiaris OX=9615 GN=SSB PE=4 SV=1	A0A8I3PZQ3	SSB	47 kDa	0.22	0.657577	1.72548	0.787
306	40S ribosomal protein S25 OS=Canis lupus familiaris OX=9615 GN=RPS25 PE=3 SV=1	A0A8I3RR71	RPS25	14 kDa	0.22	0.657577	2.07053	1.05
307	Secreted frizzled-related protein 2 OS=Canis lupus familiaris OX=9615 GN=SFRP2 PE=2 SV=1	Q863H1	SFRP2	33 kDa	0.23	0.638272	0.552099	-0.857
308	Catenin alpha 1 OS=Canis lupus familiaris OX=9615 GN=CTNNA1 PE=3 SV=1	A0A8I3PEF2	CTNNA1	92 kDa	0.23	0.638272	0.828171	-0.272
309	Insulin-like growth factor-binding protein 2 OS=Canis lupus familiaris OX=9615 GN=IGFBP2 PE=4 SV=1	A0A8I3PX33	IGFBP2	34 kDa	0.23	0.638272	1.00842	0.0121
310	Procollagen-lysine,2-oxoglutarate 5-dioxygenase 3 OS=Canis lupus familiaris OX=9615 GN=PLOD3 PE=4 SV=1	A0A8I3MUP6	PLOD3	84 kDa	0.23	0.638272	1.0615	0.0861
311	40S ribosomal protein S4 OS=Canis lupus familiaris OX=9615 GN=RPS4X PE=3 SV=1	A0A8I3PBZ1	RPS4X	30 kDa	0.23	0.638272	1.07326	0.102
312	Nucleophosmin OS=Canis lupus familiaris OX=9615 PE=4 SV=1	A0A8I3PQH9		19 kDa	0.23	0.638272	1.19582	0.258
313	Mesencephalic astrocyte derived neurotrophic factor OS=Canis lupus familiaris OX=9615 GN=MANF PE=3 SV=1	A0A8I3P5H2	MANF	21 kDa	0.23	0.638272	1.20748	0.272
314	Heterogeneous nuclear ribonucleoprotein D OS=Canis lupus familiaris OX=9615 GN=HNRNPD PE=4 SV=1	A0A8I3P1F3	HNRNPD	38 kDa	0.23	0.638272	1.28788	0.365
315	UDP-glucose 6-dehydrogenase OS=Canis lupus familiaris OX=9615 GN=UGDH PE=3 SV=1	A0A8I3MN63	UGDH	48 kDa	0.23	0.638272	1.38032	0.465
316	T-complex protein 1 subunit alpha OS=Canis lupus familiaris OX=9615 GN=TCP1 PE=3 SV=1	A0A8I3MJ68	TCP1	59 kDa	0.23	0.638272	1.42306	0.509
317	Large ribosomal subunit protein uL13 OS=Canis lupus familiaris OX=9615 GN=RPL13A PE=3 SV=1	A0A8I3PH30	RPL13A	24 kDa	0.23	0.638272	4.82323	2.27
318	Glutaredoxin 3 OS=Canis lupus familiaris OX=9615 GN=GLRX3 PE=4 SV=1	A0A8I3SBI2	GLRX3	38 kDa	0.24	0.619789	0.828171	-0.272
319	Zinc finger CCHC-type containing 13 OS=Canis lupus familiaris OX=9615 GN=ZCCHC13 PE=4 SV=1	A0A8I3Q9V9	ZCCHC13	19 kDa	0.24	0.619789	0.920188	-0.12
320	Actinin alpha 4 OS=Canis lupus familiaris OX=9615 GN=LGALS7B PE=3 SV=1	A0A8I3MWJ9	LGALS7B	103 kDa	0.24	0.619789	1.03491	0.0495
321	Profilin OS=Canis lupus familiaris OX=9615 GN=PFN1 PE=3 SV=1	A0A8I3MSY8	PFN1	15 kDa	0.24	0.619789	1.15029	0.202
322	S100/CaBP-9k-type calcium binding subdomain domain-containing protein OS=Canis lupus familiaris OX=9615 PE=4 SV=1	A0A8I3PUW7		28 kDa	0.24	0.619789	1.24833	0.32
323	Glutathione S-transferase OS=Canis lupus familiaris OX=9615 GN=GSTP1 PE=3 SV=1	A0A8I3N6E9	GSTP1	20 kDa	0.24	0.619789	1.31403	0.394
324	Myosin heavy chain 10 OS=Canis lupus familiaris OX=9615 GN=MYH10 PE=3 SV=1	A0A8I3MIQ6	MYH10	232 kDa	0.24	0.619789	1.38032	0.465
325	Dynein cytoplasmic 1 heavy chain 1 OS=Canis lupus familiaris OX=9615 GN=DYNC1H1 PE=3 SV=1	A0A8I3RSP2	DYNC1H1	532 kDa	0.24	0.619789	1.56374	0.645
326	Protein tyrosine kinase 7 (inactive) OS=Canis lupus familiaris OX=9615 GN=PTK7 PE=4 SV=1	A0A8I3N574	PTK7	118 kDa	0.24	0.619789	1.63354	0.708
327	Coatomer subunit gamma OS=Canis lupus familiaris OX=9615 GN=COPG1 PE=3 SV=1	A0A8I3PBX4	COPG1	90 kDa	0.24	0.619789	1.65634	0.728
328	Cartilage oligomeric matrix protein OS=Canis lupus familiaris OX=9615 GN=COMP PE=3 SV=1	A0A8I3P787	COMP	82 kDa	0.24	0.619789	2.75108	1.46
329	Ribosomal protein L10e/L16 domain-containing protein OS=Canis lupus familiaris OX=9615 GN=RPL10 PE=3 SV=1	A0A8I3PXJ3	RPL10	25 kDa	0.24	0.619789	5.50217	2.46
330	Lactoylglutathione lyase OS=Canis lupus familiaris OX=9615 GN=GLO1 PE=3 SV=1	A0A8I3NIZ1	GLO1	20 kDa	0.25	0.60206	0.517632	-0.95
331	Microtubule-associated protein OS=Canis lupus familiaris OX=9615 GN=MAP4 PE=4 SV=1	A0A8I3RVJ6	MAP4	238 kDa	0.25	0.60206	1.17854	0.237
332	Coatomer subunit epsilon OS=Canis lupus familiaris OX=9615 GN=COPE PE=3 SV=1	A0A8I3NZ27	COPE	35 kDa	0.25	0.60206	1.18263	0.242
333	6-phosphogluconate dehydrogenase, decarboxylating OS=Canis lupus familiaris OX=9615 GN=PGD PE=3 SV=1	A0A8I3MQ54	PGD	53 kDa	0.25	0.60206	1.38032	0.465
334	ADP-ribosylation factor OS=Canis lupus familiaris OX=9615 GN=ARF3 PE=3 SV=1	A0A8I3PDW2	ARF3	20 kDa	0.25	0.60206	1.84038	0.88
335	Heterogeneous nuclear ribonucleoprotein R OS=Canis lupus familiaris OX=9615 GN=HNRNPR PE=4 SV=1	A0A8I3P1I8	HNRNPR	56 kDa	0.25	0.60206	1.9711	0.979
336	Dynactin subunit 2 OS=Canis lupus familiaris OX=9615 GN=DCTN2 PE=3 SV=1	A0A8I3NX29	DCTN2	45 kDa	0.25	0.60206	2.2974	1.2
337	Large ribosomal subunit protein eL28 OS=Canis lupus familiaris OX=9615 GN=RPL28 PE=3 SV=1	A0A8I3MCG8	RPL28	16 kDa	0.25	0.60206	4.14106	2.05
338	Small ribosomal subunit protein uS4 OS=Canis lupus familiaris OX=9615 GN=RPS9 PE=3 SV=1	A0A8I3RS69	RPS9	23 kDa	0.26	0.585027	0.517632	-0.95
339	Small nuclear ribonucleoprotein-associated protein OS=Canis lupus familiaris OX=9615 GN=SNRPN PE=3 SV=1	A0A8I3NZ34	SNRPN	25 kDa	0.26	0.585027	0.920188	-0.12
340	Activated RNA polymerase II transcriptional coactivator p15 OS=Canis lupus familiaris OX=9615 GN=LOC610407 PE=3 SV=1	A0A8I3NM63	LOC610407	14 kDa	0.26	0.585027	0.965936	-0.05
341	Cystatin B OS=Canis lupus familiaris OX=9615 GN=CSTB PE=3 SV=1	A0A8I3NW54	CSTB	11 kDa	0.26	0.585027	1.11574	0.158
342	Triosephosphate isomerase OS=Canis lupus familiaris OX=9615 GN=TPI1 PE=3 SV=1	A0A8I3PRM7	TPI1	31 kDa	0.26	0.585027	1.18509	0.245
343	Heterogeneous nuclear ribonucleoprotein A/B OS=Canis lupus familiaris OX=9615 GN=HNRNPAB PE=4 SV=1	A0A8I3N8K2	HNRNPAB	31 kDa	0.26	0.585027	1.2544	0.327
344	Small ribosomal subunit protein uS5 OS=Canis lupus familiaris OX=9615 GN=RPS2 PE=3 SV=1	A0A8I3PAP3	RPS2	22 kDa	0.26	0.585027	1.29864	0.377
345	Heterogeneous nuclear ribonucleoprotein L OS=Canis lupus familiaris OX=9615 GN=HNRNPL PE=4 SV=1	A0A8I3MVT0	HNRNPL	64 kDa	0.26	0.585027	2.07053	1.05
346	Lamin B1 OS=Canis lupus familiaris OX=9615 GN=LMNB1 PE=3 SV=1	A0A8I3NBF9	LMNB1	67 kDa	0.27	0.568636	0.690159	-0.535
347	Prostaglandin reductase 1 OS=Canis lupus familiaris OX=9615 GN=PTGR1 PE=3 SV=1	A0A8I3MRC0	PTGR1	36 kDa	0.27	0.568636	1.49485	0.58
348	Eukaryotic translation initiation factor 3 subunit A OS=Canis lupus familiaris OX=9615 GN=EIF3A PE=3 SV=1	A0A8I3NXD1	EIF3A	163 kDa	0.27	0.568636	1.5768	0.657
349	asparagine--tRNA ligase OS=Canis lupus familiaris OX=9615 GN=NARS1 PE=4 SV=1	A0A8I3RRR8	NARS1	64 kDa	0.27	0.568636	2.17347	1.12
350	Amino acid transporter OS=Canis lupus familiaris OX=9615 GN=SLC1A5 PE=3 SV=1	A0A8I3MQQ4	SLC1A5	57 kDa	0.27	0.568636	2.2974	1.2
351	Uncharacterized protein OS=Canis lupus familiaris OX=9615 GN=UBE2L3 PE=3 SV=1	A0A8I3PWH6	UBE2L3	14 kDa	0.28	0.552842	1.38032	0.465
352	Coronin OS=Canis lupus familiaris OX=9615 GN=CORO1C PE=3 SV=1	A0A8I3PST1	CORO1C	49 kDa	0.28	0.552842	1.59218	0.671
353	Inosine-5'-monophosphate dehydrogenase OS=Canis lupus familiaris OX=9615 GN=IMPDH2 PE=3 SV=1	A0A8I3Q7R1	IMPDH2	56 kDa	0.28	0.552842	2.07053	1.05
354	Insulin-like growth factor II OS=Canis lupus familiaris OX=9615 GN=IGF2 PE=3 SV=1	A0A8I3RYD4	IGF2	31 kDa	0.28	0.552842	2.2974	1.2
355	Thrombospondin 4 OS=Canis lupus familiaris OX=9615 GN=THBS4 PE=3 SV=1	A0A8I3N1V2	THBS4	104 kDa	0.28	0.552842	2.2974	1.2
356	Cathepsin B OS=Canis lupus familiaris OX=9615 GN=CTSB PE=3 SV=1	A0A8I3S0M3	CTSB	38 kDa	0.29	0.537602	0.185565	-2.43
357	Nucleobindin 1 OS=Canis lupus familiaris OX=9615 GN=NUCB1 PE=3 SV=1	A0A8I3RP80	NUCB1	53 kDa	0.29	0.537602	0.594604	-0.75
358	Acidic leucine-rich nuclear phosphoprotein 32 family member OS=Canis lupus familiaris OX=9615 GN=ANP32B PE=3 SV=1	A0A8I3MUS3	ANP32B	31 kDa	0.29	0.537602	0.7884	-0.343
359	Proteasome 20S subunit alpha 7 OS=Canis lupus familiaris OX=9615 PE=4 SV=1	A0A8I3NBV3		19 kDa	0.29	0.537602	0.828171	-0.272
360	procollagen-lysine 5-dioxygenase OS=Canis lupus familiaris OX=9615 GN=PLOD1 PE=4 SV=1	A0A8I3RRS2	PLOD1	103 kDa	0.29	0.537602	1.03491	0.0495
361	Uncharacterized protein OS=Canis lupus familiaris OX=9615 GN=MSN PE=4 SV=1	A0A8I3Q023	MSN	68 kDa	0.29	0.537602	1.08975	0.124
362	EH domain containing 2 OS=Canis lupus familiaris OX=9615 GN=EHD2 PE=4 SV=1	A0A8I3MKL5	EHD2	61 kDa	0.29	0.537602	1.15029	0.202
363	60S ribosomal protein L7 OS=Canis lupus familiaris OX=9615 PE=3 SV=1	A0A8I3PX95		22 kDa	0.29	0.537602	1.22688	0.295
364	Serpin H1 OS=Canis lupus familiaris OX=9615 GN=SERPINH1 PE=3 SV=1	A0A8I3NIH9	SERPINH1	54 kDa	0.29	0.537602	1.26576	0.34
365	Apolipoprotein D OS=Canis lupus familiaris OX=9615 GN=APOD PE=3 SV=1	A0A8I3Q4W1	APOD	23 kDa	0.29	0.537602	3.22657	1.69
366	Serpin family A member 7 OS=Canis lupus familiaris OX=9615 GN=SERPINA7 PE=3 SV=1	A0A8I3NWV3	SERPINA7	49 kDa	0.29	0.537602	5.9794	2.58
367	Cytochrome b5 type A (microsomal) OS=Canis lupus familiaris OX=9615 GN=CYB5A PE=3 SV=1	A0A8I3RR60	CYB5A	14 kDa	0.3	0.522879	0.460094	-1.12
368	Procollagen C-endopeptidase enhancer OS=Canis lupus familiaris OX=9615 GN=PCOLCE PE=4 SV=1	A0A8I3MFU6	PCOLCE	52 kDa	0.3	0.522879	0.690159	-0.535
369	Uncharacterized protein OS=Canis lupus familiaris OX=9615 GN=KPNB1 PE=3 SV=1	A0A8I3NZP6	KPNB1	97 kDa	0.3	0.522879	1.15029	0.202
370	IF rod domain-containing protein OS=Canis lupus familiaris OX=9615 GN=KRT7 PE=3 SV=1	A0A8I3PRA8	KRT7	51 kDa	0.3	0.522879	1.16554	0.221
371	non-specific serine/threonine protein kinase OS=Canis lupus familiaris OX=9615 GN=OXSR1 PE=4 SV=1	A0A8I3S7C3	OXSR1	58 kDa	0.3	0.522879	1.18263	0.242
372	Synaptotagmin binding cytoplasmic RNA interacting protein OS=Canis lupus familiaris OX=9615 GN=SYNCRIP PE=4 SV=1	A0A8I3NM71	SYNCRIP	63 kDa	0.3	0.522879	1.20748	0.272
373	Uncharacterized protein OS=Canis lupus familiaris OX=9615 PE=4 SV=1	A0A8I3S8W0		8 kDa	0.3	0.522879	1.38032	0.465
374	inorganic diphosphatase OS=Canis lupus familiaris OX=9615 GN=PPA1 PE=3 SV=1	A0A8I3MKA2	PPA1	35 kDa	0.3	0.522879	1.72548	0.787
375	Diazepam binding inhibitor, acyl-CoA binding protein OS=Canis lupus familiaris OX=9615 GN=DBI PE=4 SV=1	A0A8I3QQH5	DBI	21 kDa	0.31	0.508638	0.690159	-0.535
376	Small ribosomal subunit protein uS13 OS=Canis lupus familiaris OX=9615 GN=RPS18 PE=1 SV=3	Q5TJE9	RPS18	18 kDa	0.31	0.508638	1.15029	0.202
377	Protein disulfide-isomerase A6 OS=Canis lupus familiaris OX=9615 GN=PDIA6 PE=3 SV=1	A0A8I3SAL0	PDIA6	48 kDa	0.31	0.508638	1.33237	0.414
378	ADP ribosylation factor 4 OS=Canis lupus familiaris OX=9615 GN=ARF4 PE=3 SV=1	A0A8I3P9K0	ARF4	18 kDa	0.31	0.508638	1.38032	0.465
379	S-adenosylmethionine synthase OS=Canis lupus familiaris OX=9615 GN=MAT2A PE=3 SV=1	A0A8I3NU09	MAT2A	44 kDa	0.31	0.508638	1.84038	0.88
380	Myosin light chain kinase, smooth muscle OS=Canis lupus familiaris OX=9615 GN=MYLK PE=3 SV=1	A0A8I3PTT4	MYLK	220 kDa	0.31	0.508638	1.9711	0.979
381	Apoptosis inducing factor mitochondria associated 1 OS=Canis lupus familiaris OX=9615 GN=AIFM1 PE=3 SV=1	A0A8I3S7X8	AIFM1	63 kDa	0.31	0.508638	2.07053	1.05
382	Carnosine dipeptidase 2 OS=Canis lupus familiaris OX=9615 GN=CNDP2 PE=3 SV=1	A0A8I3MEU4	CNDP2	53 kDa	0.31	0.508638	2.2974	1.2
383	Nidogen 2 OS=Canis lupus familiaris OX=9615 GN=NID2 PE=4 SV=1	A0A8I3MQB2	NID2	160 kDa	0.32	0.49485	0.591315	-0.758
384	Isochorismatase domain containing 1 OS=Canis lupus familiaris OX=9615 GN=ISOC1 PE=3 SV=1	A0A8I3RV78	ISOC1	33 kDa	0.32	0.49485	0.920188	-0.12
385	Collagen type V alpha 1 chain OS=Canis lupus familiaris OX=9615 GN=COL5A1 PE=4 SV=1	A0A8I3NPQ5	COL5A1	183 kDa	0.32	0.49485	0.980439	-0.0285
386	Pirin OS=Canis lupus familiaris OX=9615 GN=PIR PE=3 SV=1	A0A8I3QK41	PIR	32 kDa	0.32	0.49485	0.980439	-0.0285
387	Protein S100 OS=Canis lupus familiaris OX=9615 GN=S100A4 PE=3 SV=1	A0A8I3MM14	S100A4	14 kDa	0.32	0.49485	1.03491	0.0495
388	PWWP domain-containing protein OS=Canis lupus familiaris OX=9615 GN=HDGF PE=4 SV=1	A0A8I3RUF1	HDGF	27 kDa	0.32	0.49485	1.16231	0.217
389	Elongation factor 1-beta OS=Canis lupus familiaris OX=9615 GN=EEF1B2 PE=3 SV=1	A0A8I3PJ02	EEF1B2	25 kDa	0.32	0.49485	1.20748	0.272
390	peptidylprolyl isomerase OS=Canis lupus familiaris OX=9615 GN=LOC119881669 PE=4 SV=1	A0A8I3Q1V5	LOC119881669	12 kDa	0.32	0.49485	1.20748	0.272
391	Phosphoserine aminotransferase OS=Canis lupus familiaris OX=9615 GN=PSAT1 PE=3 SV=1	A0A8I3RUC9	PSAT1	47 kDa	0.32	0.49485	1.26663	0.341
392	Proteasome subunit beta OS=Canis lupus familiaris OX=9615 GN=PSMB4 PE=3 SV=1	A0A8I3PII7	PSMB4	29 kDa	0.32	0.49485	1.38032	0.465
393	Small ribosomal subunit protein uS2 OS=Canis lupus familiaris OX=9615 GN=RPSA PE=3 SV=1	A0A8I3NYW8	RPSA	33 kDa	0.32	0.49485	1.43296	0.519
394	RB binding protein 4, chromatin remodeling factor OS=Canis lupus familiaris OX=9615 GN=RBBP4 PE=4 SV=1	A0A8I3N0Q4	RBBP4	48 kDa	0.32	0.49485	1.49485	0.58
395	Sequestosome 1 OS=Canis lupus familiaris OX=9615 GN=SQSTM1 PE=4 SV=1	A0A8I3N2A1	SQSTM1	50 kDa	0.32	0.49485	1.84038	0.88
396	Phosphoglucomutase 2 OS=Canis lupus familiaris OX=9615 GN=PGM2 PE=3 SV=1	A0A8I3MSC7	PGM2	68 kDa	0.32	0.49485	2.25012	1.17
397	COP9 signalosome complex subunit 4 OS=Canis lupus familiaris OX=9615 GN=COPS4 PE=3 SV=1	A0A8I3P5Y3	COPS4	46 kDa	0.33	0.481486	0.343885	-1.54
398	Cofilin 1 OS=Canis lupus familiaris OX=9615 GN=CFL1 PE=3 SV=1	A0A8I3S096	CFL1	17 kDa	0.33	0.481486	1.07998	0.111
399	IF rod domain-containing protein OS=Canis lupus familiaris OX=9615 PE=4 SV=1	A0A8I3PND8		47 kDa	0.33	0.481486	1.15029	0.202
400	Malate dehydrogenase 1 OS=Canis lupus familiaris OX=9615 GN=MDH1 PE=3 SV=1	A0A8I3P822	MDH1	39 kDa	0.33	0.481486	1.16797	0.224
401	Calumenin OS=Canis lupus familiaris OX=9615 GN=CALU PE=4 SV=1	A0A8I3PU96	CALU	37 kDa	0.33	0.481486	1.24401	0.315
402	Tyrosine 3-monooxygenase/tryptophan 5-monooxygenase activation protein gamma OS=Canis lupus familiaris OX=9615 GN=YWHAG PE=3 SV=1	A0A8I3MT06	YWHAG	28 kDa	0.33	0.481486	1.32225	0.403
403	Lysyl oxidase homolog OS=Canis lupus familiaris OX=9615 GN=LOX PE=3 SV=1	A0A8I3N9H6	LOX	46 kDa	0.34	0.468521	0.562139	-0.831
404	Actin alpha 1, skeletal muscle OS=Canis lupus familiaris OX=9615 GN=ACTA1 PE=3 SV=1	A0A8I3MHG9	ACTA1	46 kDa	0.34	0.468521	1.1591	0.213
405	Annexin OS=Canis lupus familiaris OX=9615 GN=ANXA5 PE=2 SV=1	A0A0F7RNT6	ANXA5	36 kDa	0.34	0.468521	1.29864	0.377
406	Chloride intracellular channel protein OS=Canis lupus familiaris OX=9615 PE=3 SV=1	A0A8I3NY67		23 kDa	0.34	0.468521	1.38032	0.465
407	Drebrin 1 OS=Canis lupus familiaris OX=9615 GN=DBN1 PE=4 SV=1	A0A8I3NEM0	DBN1	33 kDa	0.34	0.468521	1.38032	0.465
408	High mobility group AT-hook 1 OS=Canis lupus familiaris OX=9615 GN=HMGA1 PE=3 SV=1	A0A8I3SA81	HMGA1	10 kDa	0.34	0.468521	1.38032	0.465
409	Calpastatin OS=Canis lupus familiaris OX=9615 GN=CAST PE=3 SV=1	A0A8I3MIR1	CAST	76 kDa	0.34	0.468521	1.46612	0.552
410	F-actin-capping protein subunit beta OS=Canis lupus familiaris OX=9615 GN=CAPZB PE=3 SV=1	A0A8I3MQR3	CAPZB	31 kDa	0.34	0.468521	1.5977	0.676
411	Eukaryotic translation initiation factor 3 subunit C OS=Canis lupus familiaris OX=9615 GN=LOC479795 PE=3 SV=1	A0A8I3MQ25	LOC479795	106 kDa	0.34	0.468521	1.91057	0.934
412	Complement C2 OS=Canis lupus familiaris OX=9615 GN=CFB PE=4 SV=1	A0A8I3NLH3	CFB	86 kDa	0.34	0.468521	1.93187	0.95
413	FAM3 metabolism regulating signaling molecule C OS=Canis lupus familiaris OX=9615 GN=FAM3C PE=3 SV=1	A0A8I3N7J4	FAM3C	25 kDa	0.34	0.468521	2.07053	1.05
414	Latent transforming growth factor beta binding protein 1 OS=Canis lupus familiaris OX=9615 GN=LTBP1 PE=4 SV=1	A0A8I3NFL4	LTBP1	180 kDa	0.35	0.455932	0.577543	-0.792
415	Dickkopf WNT signaling pathway inhibitor 3 OS=Canis lupus familiaris OX=9615 GN=DKK3 PE=3 SV=1	A0A8I3S2K3	DKK3	37 kDa	0.35	0.455932	0.591315	-0.758
416	Collagen type I alpha 1 chain OS=Canis lupus familiaris OX=9615 GN=COL1A1 PE=4 SV=1	A0A8I3RX37	COL1A1	149 kDa	0.35	0.455932	0.824734	-0.278
417	Fibronectin 1 OS=Canis lupus familiaris OX=9615 GN=FN1 PE=4 SV=1	A0A8I3PHI4	FN1	263 kDa	0.35	0.455932	0.985618	-0.0209
418	Parathymosin OS=Canis lupus familiaris OX=9615 GN=PTMS PE=3 SV=1	A0A8I3Q2X8	PTMS	12 kDa	0.35	0.455932	1.1042	0.143
419	Annexin OS=Canis lupus familiaris OX=9615 GN=ANXA6 PE=3 SV=1	A0A8I3MQ36	ANXA6	52 kDa	0.35	0.455932	1.11884	0.162
420	GDP-L-fucose synthase OS=Canis lupus familiaris OX=9615 GN=GFUS PE=3 SV=1	A0A8I3NTS0	GFUS	44 kDa	0.35	0.455932	1.84038	0.88
421	Cytidine/uridine monophosphate kinase 1 OS=Canis lupus familiaris OX=9615 GN=CMPK1 PE=3 SV=1	A0A8I3NZ20	CMPK1	20 kDa	0.35	0.455932	2.2974	1.2
422	Laminin subunit alpha 4 OS=Canis lupus familiaris OX=9615 GN=LAMA4 PE=4 SV=1	A0A8I3PBN7	LAMA4	184 kDa	0.36	0.443697	0.223756	-2.16
423	Uncharacterized protein OS=Canis lupus familiaris OX=9615 GN=LOC482977 PE=4 SV=1	A0A8I3S6K3	LOC482977	32 kDa	0.36	0.443697	0.460094	-1.12
424	Collagen type VI alpha 2 chain OS=Canis lupus familiaris OX=9615 GN=COL6A2 PE=4 SV=1	A0A8I3PM54	COL6A2	106 kDa	0.36	0.443697	0.682547	-0.551
425	Plectin OS=Canis lupus familiaris OX=9615 GN=PLEC PE=4 SV=1	A0A8I3RTC1	PLEC	536 kDa	0.36	0.443697	0.924663	-0.113
426	Exportin-2 OS=Canis lupus familiaris OX=9615 GN=CSE1L PE=3 SV=1	A0A8I3PFQ8	CSE1L	111 kDa	0.36	0.443697	1.38032	0.465
427	Sorting nexin 5 OS=Canis lupus familiaris OX=9615 GN=SNX5 PE=3 SV=1	A0A8I3S2I8	SNX5	51 kDa	0.36	0.443697	2.75108	1.46
428	Tubulin beta chain OS=Canis lupus familiaris OX=9615 GN=TUBB6 PE=3 SV=1	A0A8I3MYG1	TUBB6	50 kDa	0.36	0.443697	2.75108	1.46
429	Matrix metalloproteinase-14 OS=Canis lupus familiaris OX=9615 GN=MMP14 PE=3 SV=1	A0A8I3MND9	MMP14	66 kDa	0.36	0.443697	4.14106	2.05
430	Caveolae associated protein 1 OS=Canis lupus familiaris OX=9615 GN=CAVIN1 PE=3 SV=1	A0A8I3NAW5	CAVIN1	43 kDa	0.37	0.431798	0.395021	-1.34
431	6-phosphogluconolactonase OS=Canis lupus familiaris OX=9615 GN=PGLS PE=3 SV=1	A0A8I3SAK1	PGLS	27 kDa	0.37	0.431798	0.552099	-0.857
432	Importin 5 OS=Canis lupus familiaris OX=9615 GN=IPO5 PE=4 SV=1	A0A8I3PAU2	IPO5	126 kDa	0.37	0.431798	0.690159	-0.535
433	Chondroitin sulfate proteoglycan 4 OS=Canis lupus familiaris OX=9615 GN=CSPG4 PE=4 SV=1	A0A8I3PEA6	CSPG4	246 kDa	0.37	0.431798	1.00618	0.00889
434	SPARC OS=Canis lupus familiaris OX=9615 GN=SPARC PE=3 SV=1	A0A8I3MWF4	SPARC	37 kDa	0.37	0.431798	1.02655	0.0378
435	Large ribosomal subunit protein P2 OS=Canis lupus familiaris OX=9615 GN=RPLP2 PE=3 SV=1	A0A8I3N5I3	RPLP2	12 kDa	0.37	0.431798	1.19168	0.253
436	Uncharacterized protein OS=Canis lupus familiaris OX=9615 PE=3 SV=1	A0A8I3Q483		15 kDa	0.37	0.431798	1.20748	0.272
437	Aldo-keto reductase family 1 member B OS=Canis lupus familiaris OX=9615 GN=AKR1B1 PE=3 SV=1	A0A8I3P2L6	AKR1B1	36 kDa	0.37	0.431798	1.29594	0.374
438	Aspartate aminotransferase OS=Canis lupus familiaris OX=9615 GN=GOT2 PE=3 SV=1	A0A8I3MPF7	GOT2	54 kDa	0.37	0.431798	1.38032	0.465
439	F-actin-capping protein subunit alpha OS=Canis lupus familiaris OX=9615 GN=CAPZA1 PE=3 SV=1	A0A8I3NF50	CAPZA1	33 kDa	0.37	0.431798	1.38032	0.465
440	Histidine--tRNA ligase, cytoplasmic OS=Canis lupus familiaris OX=9615 GN=HARS1 PE=3 SV=1	A0A8I3MMJ2	HARS1	44 kDa	0.37	0.431798	1.38032	0.465
441	Activator of HSP90 ATPase activity 1 OS=Canis lupus familiaris OX=9615 GN=AHSA1 PE=3 SV=1	A0A8I3N859	AHSA1	38 kDa	0.37	0.431798	1.77399	0.827
442	Protein phosphatase 1 regulatory subunit OS=Canis lupus familiaris OX=9615 GN=PPP1R12A PE=4 SV=1	A0A8I3N5P7	PPP1R12A	122 kDa	0.37	0.431798	1.84038	0.88
443	Aconitase 1 OS=Canis lupus familiaris OX=9615 GN=ACO1 PE=3 SV=1	A0A8I3P9E5	ACO1	100 kDa	0.37	0.431798	2.75108	1.46
444	Tight junction protein 1 OS=Canis lupus familiaris OX=9615 GN=TJP1 PE=4 SV=1	A0A8I3MFM5	TJP1	198 kDa	0.37	0.431798	2.75108	1.46
445	H1.2 linker histone, cluster member OS=Canis lupus familiaris OX=9615 GN=H1-2 PE=3 SV=1	A0A8I3PV53	H1-2	21 kDa	0.38	0.420216	0.920188	-0.12
446	DExD-box helicase 39A OS=Canis lupus familiaris OX=9615 GN=DDX39A PE=4 SV=1	A0A8I3PGD1	DDX39A	49 kDa	0.38	0.420216	1.03491	0.0495
447	Glyceraldehyde-3-phosphate dehydrogenase OS=Canis lupus familiaris OX=9615 GN=LOC106558049 PE=3 SV=1	A0A8I3Q6B9	LOC106558049	36 kDa	0.38	0.420216	1.12896	0.175
448	Apolipoprotein B OS=Canis lupus familiaris OX=9615 GN=APOB PE=4 SV=1	A0A8I3S4D1	APOB	504 kDa	0.38	0.420216	1.21757	0.284
449	40S ribosomal protein S12 OS=Canis lupus familiaris OX=9615 GN=RPS12 PE=3 SV=1	A0A8I3RTT6	RPS12	15 kDa	0.38	0.420216	1.27368	0.349
450	Clathrin light chain OS=Canis lupus familiaris OX=9615 GN=CLTA PE=3 SV=1	A0A8I3NI30	CLTA	18 kDa	0.38	0.420216	1.72548	0.787
451	Pre-mRNA-processing factor 19 OS=Canis lupus familiaris OX=9615 GN=PRPF19 PE=3 SV=1	A0A8I3S308	PRPF19	55 kDa	0.38	0.420216	3.45815	1.79
452	Small ribosomal subunit protein eS28 OS=Canis lupus familiaris OX=9615 GN=RPS28 PE=3 SV=1	A0A8I3NCS3	RPS28	8 kDa	0.39	0.408935	1.07326	0.102
453	S-adenosyl-L-homocysteine hydrolase NAD binding domain-containing protein OS=Canis lupus familiaris OX=9615 PE=3 SV=1	A0A8I3NL75		33 kDa	0.39	0.408935	1.1042	0.143
454	Small ribosomal subunit protein RACK1 OS=Canis lupus familiaris OX=9615 GN=RACK1 PE=3 SV=1	A0A8I3RSQ2	RACK1	35 kDa	0.39	0.408935	1.18921	0.25
455	Proteasome subunit alpha type OS=Canis lupus familiaris OX=9615 GN=LOC119879604 PE=3 SV=1	A0A8I3NQH6	LOC119879604	26 kDa	0.39	0.408935	1.46612	0.552
456	Clathrin heavy chain OS=Canis lupus familiaris OX=9615 GN=CLTCL1 PE=3 SV=1	A0A8I3Q303	CLTCL1	180 kDa	0.39	0.408935	1.5768	0.657
457	Histone H2B OS=Canis lupus familiaris OX=9615 PE=3 SV=1	A0A8I3Q8U2		12 kDa	0.4	0.39794	0.31864	-1.65
458	Annexin OS=Canis lupus familiaris OX=9615 GN=ANXA11 PE=3 SV=1	A0A8I3P2S6	ANXA11	54 kDa	0.4	0.39794	0.552099	-0.857
459	Poly(rC) binding protein 1 OS=Canis lupus familiaris OX=9615 GN=PCBP1 PE=4 SV=1	A0A8I3PTN2	PCBP1	37 kDa	0.4	0.39794	1.13603	0.184
460	Eukaryotic translation initiation factor 3 subunit B OS=Canis lupus familiaris OX=9615 GN=EIF3B PE=3 SV=1	A0A8I3RTH2	EIF3B	92 kDa	0.4	0.39794	1.38032	0.465
461	Malate dehydrogenase OS=Canis lupus familiaris OX=9615 PE=3 SV=1	A0A8I3S3J3		36 kDa	0.4	0.39794	1.38032	0.465
462	Ubiquitin conjugating enzyme E2 V1 OS=Canis lupus familiaris OX=9615 GN=LOC119881719 PE=4 SV=1	A0A8I3PX03	LOC119881719	12 kDa	0.4	0.39794	1.38032	0.465
463	PDZ and LIM domain 5 OS=Canis lupus familiaris OX=9615 GN=PDLIM5 PE=4 SV=1	A0A8I3PM75	PDLIM5	64 kDa	0.4	0.39794	1.93187	0.95
464	Plectin OS=Canis lupus familiaris OX=9615 GN=PLEC PE=4 SV=1	A0A8I3MVC5	PLEC	388 kDa	0.4	0.39794	2.07053	1.05
465	Drebrin like OS=Canis lupus familiaris OX=9615 GN=DBNL PE=3 SV=1	A0A8I3N0H1	DBNL	43 kDa	0.4	0.39794	2.75108	1.46
466	Fibrillin 2 OS=Canis lupus familiaris OX=9615 GN=FBN2 PE=3 SV=1	A0A8I3NQU3	FBN2	314 kDa	0.41	0.387216	0.60374	-0.728
467	Inhibin beta A chain OS=Canis lupus familiaris OX=9615 GN=INHBA PE=3 SV=1	A0A8I3P2Y0	INHBA	47 kDa	0.41	0.387216	0.886996	-0.173
468	Clathrin light chain OS=Canis lupus familiaris OX=9615 GN=CLTB PE=3 SV=1	A0A8I3NML2	CLTB	23 kDa	0.41	0.387216	1.03491	0.0495
469	Polyadenylate-binding protein OS=Canis lupus familiaris OX=9615 GN=PABPC1 PE=3 SV=1	A0A8I3PXD4	PABPC1	67 kDa	0.41	0.387216	1.06629	0.0926
470	14-3-3 domain-containing protein OS=Canis lupus familiaris OX=9615 GN=YWHAE PE=3 SV=1	A0A8I3S0K8	YWHAE	25 kDa	0.41	0.387216	1.08448	0.117
471	Heat shock protein 90 beta family member 1 OS=Canis lupus familiaris OX=9615 GN=HSP90B1 PE=3 SV=1	A0A8I3NHC4	HSP90B1	94 kDa	0.41	0.387216	1.32501	0.406
472	CSD domain-containing protein OS=Canis lupus familiaris OX=9615 PE=4 SV=1	A0A8I3PF62		36 kDa	0.41	0.387216	1.43993	0.526
473	Uncharacterized protein OS=Canis lupus familiaris OX=9615 GN=FABP3 PE=3 SV=1	A0A8I3N3X1	FABP3	15 kDa	0.41	0.387216	1.44593	0.532
474	Heat shock protein beta-1 OS=Canis lupus familiaris OX=9615 GN=Hsp27 PE=2 SV=1	F1PYE3	Hsp27	23 kDa	0.41	0.387216	1.79378	0.843
475	Myoferlin OS=Canis lupus familiaris OX=9615 GN=MYOF PE=3 SV=1	A0A8I3PC83	MYOF	235 kDa	0.42	0.376751	0.643941	-0.635
476	Splicing factor U2AF subunit OS=Canis lupus familiaris OX=9615 GN=U2AF2 PE=3 SV=1	A0A8I3RP62	U2AF2	54 kDa	0.42	0.376751	0.690159	-0.535
477	Proteasome subunit alpha type OS=Canis lupus familiaris OX=9615 GN=PSMA4 PE=3 SV=1	A0A8I3NP66	PSMA4	29 kDa	0.42	0.376751	0.752623	-0.41
478	Endoplasmic reticulum resident protein 29 OS=Canis lupus familiaris OX=9615 GN=ERP29 PE=4 SV=1	A0A8I3PAX2	ERP29	29 kDa	0.42	0.376751	0.7884	-0.343
479	Obg like ATPase 1 OS=Canis lupus familiaris OX=9615 GN=OLA1 PE=4 SV=1	A0A8I3Q3S6	OLA1	31 kDa	0.42	0.376751	0.7884	-0.343
480	Heterogeneous nuclear ribonucleoprotein U like 2 OS=Canis lupus familiaris OX=9615 GN=HNRNPUL2 PE=4 SV=1	A0A8I3MZ83	HNRNPUL2	81 kDa	0.42	0.376751	1.1042	0.143
481	Protein arginine methyltransferase 1 OS=Canis lupus familiaris OX=9615 GN=PRMT1 PE=4 SV=1	A0A8I3PS34	PRMT1	42 kDa	0.42	0.376751	1.1042	0.143
482	T-complex protein 1 subunit theta OS=Canis lupus familiaris OX=9615 GN=CCT8 PE=3 SV=1	A0A8I3P3D6	CCT8	52 kDa	0.42	0.376751	1.16797	0.224
483	ADF-H domain-containing protein OS=Canis lupus familiaris OX=9615 PE=3 SV=1	A0A8I3NVG1		17 kDa	0.42	0.376751	1.50525	0.59
484	ceramidase OS=Canis lupus familiaris OX=9615 GN=ASAH1 PE=3 SV=1	A0A8I3S2J6	ASAH1	41 kDa	0.43	0.366532	0.423373	-1.24
485	Dipeptidyl peptidase 1 OS=Canis lupus familiaris OX=9615 GN=CTSC PE=3 SV=1	A0A8I3S5V2	CTSC	52 kDa	0.43	0.366532	0.7884	-0.343
486	Purine nucleoside phosphorylase OS=Canis lupus familiaris OX=9615 GN=PNP PE=3 SV=1	A0A8I3PKI7	PNP	32 kDa	0.43	0.366532	1.07998	0.111
487	IQ motif containing GTPase activating protein 1 OS=Canis lupus familiaris OX=9615 GN=IQGAP1 PE=4 SV=1	A0A8I3MM93	IQGAP1	136 kDa	0.43	0.366532	1.11265	0.154
488	Peroxiredoxin-6 OS=Canis lupus familiaris OX=9615 GN=PRDX6 PE=3 SV=1	A0A8I3NWQ3	PRDX6	25 kDa	0.43	0.366532	1.11884	0.162
489	Calponin OS=Canis lupus familiaris OX=9615 GN=CNN1 PE=3 SV=1	A0A8I3S0C2	CNN1	35 kDa	0.43	0.366532	1.15029	0.202
490	Fascin OS=Canis lupus familiaris OX=9615 GN=FSCN1 PE=3 SV=1	A0A8I3S028	FSCN1	53 kDa	0.43	0.366532	1.2544	0.327
491	Adenylyl cyclase-associated protein OS=Canis lupus familiaris OX=9615 GN=CAP1 PE=3 SV=1	A0A8I3NG14	CAP1	51 kDa	0.43	0.366532	1.38032	0.465
492	Uncharacterized protein OS=Canis lupus familiaris OX=9615 PE=3 SV=1	A0A8I3RWN5		18 kDa	0.43	0.366532	1.60993	0.687
493	Granulin precursor OS=Canis lupus familiaris OX=9615 GN=GRN PE=3 SV=1	A0A8I3MYU9	GRN	63 kDa	0.44	0.356547	0.332171	-1.59
494	ADP ribosylation factor like GTPase 3 OS=Canis lupus familiaris OX=9615 GN=ARL3 PE=3 SV=1	A0A8I3PU32	ARL3	19 kDa	0.44	0.356547	0.690159	-0.535
495	DNA damage-binding protein 1 OS=Canis lupus familiaris OX=9615 GN=DDB1 PE=3 SV=1	A0A8I3RZS2	DDB1	121 kDa	0.44	0.356547	0.920188	-0.12
496	Fibronectin 1 OS=Canis lupus familiaris OX=9615 GN=FN1 PE=4 SV=1	A0A8I3PLI0	FN1	250 kDa	0.44	0.356547	0.944158	-0.0829
497	Fibronectin 1 OS=Canis lupus familiaris OX=9615 GN=FN1 PE=4 SV=1	A0A8I3PQD5	FN1	262 kDa	0.44	0.356547	0.961128	-0.0572
498	Galectin 1 OS=Canis lupus familiaris OX=9615 GN=LGALS1 PE=4 SV=1	A0A8I3N184	LGALS1	14 kDa	0.44	0.356547	1.00512	0.00737
499	Myosin light chain 6B OS=Canis lupus familiaris OX=9615 GN=MYL6 PE=4 SV=1	A0A8I3RUW5	MYL6	18 kDa	0.44	0.356547	1.11729	0.16
500	Galactokinase 1 OS=Canis lupus familiaris OX=9615 GN=H3-3B PE=3 SV=1	A0A8I3PKD4	H3-3B	47 kDa	0.44	0.356547	1.13603	0.184
501	Insulin-like growth factor-binding protein 4 OS=Canis lupus familiaris OX=9615 GN=IGFBP4 PE=4 SV=1	A0A8I3NA54	IGFBP4	28 kDa	0.45	0.346787	0.166086	-2.59
502	Insulin like growth factor binding protein 7 OS=Canis lupus familiaris OX=9615 GN=IGFBP7 PE=4 SV=1	A0A8I3P1V2	IGFBP7	31 kDa	0.45	0.346787	0.667112	-0.584
503	T-complex protein 1 subunit delta OS=Canis lupus familiaris OX=9615 GN=CCT4 PE=3 SV=1	A0A8I3NQN9	CCT4	55 kDa	0.45	0.346787	1.232	0.301
504	T-complex protein 1 subunit eta OS=Canis lupus familiaris OX=9615 GN=LOC100856782 PE=3 SV=1	A0A8I3S301	LOC100856782	59 kDa	0.45	0.346787	1.26839	0.343
505	Uncharacterized protein OS=Canis lupus familiaris OX=9615 PE=4 SV=1	A0A8I3S1Y0		5 kDa	0.45	0.346787	1.38032	0.465
506	AP-2 complex subunit alpha OS=Canis lupus familiaris OX=9615 GN=AP2A1 PE=3 SV=1	A0A8I3S2R3	AP2A1	105 kDa	0.45	0.346787	1.72548	0.787
507	phosphopyruvate hydratase OS=Canis lupus familiaris OX=9615 GN=ENO2 PE=3 SV=1	A0A8I3SAA3	ENO2	43 kDa	0.45	0.346787	2.75108	1.46
508	Fetuin B OS=Canis lupus familiaris OX=9615 GN=FETUB PE=4 SV=1	A0A8I3PDJ5	FETUB	42 kDa	0.45	0.346787	4.50023	2.17
509	Reticulocalbin 1 OS=Canis lupus familiaris OX=9615 GN=RCN1 PE=4 SV=1	A0A8I3Q2T3	RCN1	45 kDa	0.46	0.337242	0.591315	-0.758
510	Mitogen-activated protein kinase OS=Canis lupus familiaris OX=9615 GN=MAPK1 PE=3 SV=1	A0A8I3PZT6	MAPK1	36 kDa	0.46	0.337242	1.07326	0.102
511	G3BP stress granule assembly factor 1 OS=Canis lupus familiaris OX=9615 GN=G3BP1 PE=4 SV=1	A0A8I3MXB3	G3BP1	52 kDa	0.46	0.337242	1.13603	0.184
512	Ubiquitin carboxyl-terminal hydrolase OS=Canis lupus familiaris OX=9615 GN=UCHL1 PE=3 SV=1	A0A8I3MNG8	UCHL1	38 kDa	0.46	0.337242	1.13603	0.184
513	Actinin alpha 4 OS=Canis lupus familiaris OX=9615 GN=LGALS7B PE=4 SV=1	A0A8I3RTY1	LGALS7B	109 kDa	0.46	0.337242	1.16231	0.217
514	Uncharacterized protein OS=Canis lupus familiaris OX=9615 GN=RAB11B PE=4 SV=1	A0A8I3N1M4	RAB11B	20 kDa	0.46	0.337242	1.26488	0.339
515	Proteasome subunit alpha type OS=Canis lupus familiaris OX=9615 GN=PSMA6 PE=3 SV=1	A0A8I3MET1	PSMA6	23 kDa	0.46	0.337242	1.38032	0.465
516	Serpin family G member 1 OS=Canis lupus familiaris OX=9615 GN=SERPING1 PE=3 SV=1	A0A8I3S1V7	SERPING1	56 kDa	0.47	0.327902	0.230047	-2.12
517	U1 small nuclear ribonucleoprotein 70 kDa OS=Canis lupus familiaris OX=9615 GN=SNRNP70 PE=4 SV=1	A0A8I3MF21	SNRNP70	52 kDa	0.47	0.327902	0.460094	-1.12
518	40S ribosomal protein S21 OS=Canis lupus familiaris OX=9615 GN=RPS21 PE=3 SV=1	A0A8I3NWI3	RPS21	9 kDa	0.47	0.327902	0.591315	-0.758
519	Myristoylated alanine rich protein kinase C substrate OS=Canis lupus familiaris OX=9615 GN=MARCKS PE=3 SV=1	A0A8I3P9P7	MARCKS	34 kDa	0.47	0.327902	0.690159	-0.535
520	Histone H2B OS=Canis lupus familiaris OX=9615 GN=H2BC21 PE=3 SV=1	A0A8I3NGL0	H2BC21	18 kDa	0.47	0.327902	0.742776	-0.429
521	Collagen type XII alpha 1 chain OS=Canis lupus familiaris OX=9615 GN=COL12A1 PE=4 SV=1	A0A8I3NP07	COL12A1	324 kDa	0.47	0.327902	0.799406	-0.323
522	Cytoskeleton associated protein 4 OS=Canis lupus familiaris OX=9615 GN=CKAP4 PE=4 SV=1	A0A8I3NR35	CKAP4	65 kDa	0.47	0.327902	0.920188	-0.12
523	A-kinase anchoring protein 12 OS=Canis lupus familiaris OX=9615 GN=AKAP12 PE=4 SV=1	A0A8I3PFX0	AKAP12	180 kDa	0.48	0.318759	0.30566	-1.71
524	Peroxidasin OS=Canis lupus familiaris OX=9615 GN=PXDN PE=4 SV=1	A0A8I3P3Y3	PXDN	164 kDa	0.48	0.318759	0.667574	-0.583
525	Lumican OS=Canis lupus familiaris OX=9615 GN=LUM PE=4 SV=1	A0A8I3P684	LUM	38 kDa	0.48	0.318759	0.7495	-0.416
526	40S ribosomal protein S11 N-terminal domain-containing protein OS=Canis lupus familiaris OX=9615 PE=4 SV=1	A0A8I3RQY9		21 kDa	0.48	0.318759	0.985618	-0.0209
527	Small ribosomal subunit protein uS3 OS=Canis lupus familiaris OX=9615 GN=RPS3 PE=1 SV=1	E2RH47	RPS3	27 kDa	0.48	0.318759	1.24747	0.319
528	Large ribosomal subunit protein uL11 OS=Canis lupus familiaris OX=9615 PE=3 SV=1	A0A8I3P848		18 kDa	0.48	0.318759	1.27368	0.349
529	Tropomyosin 2 OS=Canis lupus familiaris OX=9615 GN=TPM2 PE=3 SV=1	A0A8I3RWJ7	TPM2	33 kDa	0.48	0.318759	1.38032	0.465
530	DEAD-box helicase 17 OS=Canis lupus familiaris OX=9615 GN=DDX17 PE=3 SV=1	A0A8I3S7P0	DDX17	80 kDa	0.48	0.318759	1.65634	0.728
531	Eukaryotic translation initiation factor 3 subunit I OS=Canis lupus familiaris OX=9615 GN=EIF3I PE=3 SV=1	A0A8I3MMU7	EIF3I	36 kDa	0.48	0.318759	1.72548	0.787
532	10 kDa heat shock protein, mitochondrial OS=Canis lupus familiaris OX=9615 GN=COQ10B PE=3 SV=1	A0A8I3PNX9	COQ10B	11 kDa	0.48	0.318759	1.93187	0.95
533	Transforming growth factor beta induced OS=Canis lupus familiaris OX=9615 GN=TGFBI PE=4 SV=1	A0A8I3P2C5	TGFBI	89 kDa	0.49	0.309804	0.762601	-0.391
534	Reticulocalbin 1 OS=Canis lupus familiaris OX=9615 GN=RCN1 PE=4 SV=1	A0A8I3PY67	RCN1	20 kDa	0.49	0.309804	0.920188	-0.12
535	Collagen type XI alpha 1 chain OS=Canis lupus familiaris OX=9615 GN=COL11A1 PE=4 SV=1	A0A8I3NGT1	COL11A1	167 kDa	0.49	0.309804	0.985618	-0.0209
536	Cytosol aminopeptidase OS=Canis lupus familiaris OX=9615 GN=LAP3 PE=3 SV=1	A0A8I3MBN3	LAP3	56 kDa	0.49	0.309804	1.11188	0.153
537	Asparagine synthetase [glutamine-hydrolyzing] OS=Canis lupus familiaris OX=9615 GN=ASNS PE=4 SV=1	A0A8I3PI35	ASNS	64 kDa	0.49	0.309804	1.22179	0.289
538	Elastin OS=Canis lupus familiaris OX=9615 GN=ELN PE=3 SV=1	A0A8I3MRF8	ELN	65 kDa	0.5	0.30103	0.291183	-1.78
539	Protein kinase cAMP-dependent type I regulatory subunit alpha OS=Canis lupus familiaris OX=9615 GN=PRKAR1A PE=3 SV=1	A0A8I3Q3C0	PRKAR1A	42 kDa	0.5	0.30103	0.343885	-1.54
540	LDL receptor related protein 1 OS=Canis lupus familiaris OX=9615 GN=LRP1 PE=3 SV=1	A0A8I3N9S8	LRP1	505 kDa	0.5	0.30103	0.566049	-0.821
541	Proteasome 20S subunit alpha 6 OS=Canis lupus familiaris OX=9615 GN=PSMA6 PE=3 SV=1	A0A8I3MJ89	PSMA6	25 kDa	0.5	0.30103	0.886996	-0.173
542	SH3 domain binding glutamate rich protein like 3 OS=Canis lupus familiaris OX=9615 GN=SH3BGRL3 PE=3 SV=1	A0A8I3NHK0	SH3BGRL3	9 kDa	0.5	0.30103	0.985618	-0.0209
543	Nucleoside diphosphate kinase A OS=Canis lupus familiaris OX=9615 GN=NME1 PE=2 SV=1	Q50KA9	NME1	17 kDa	0.5	0.30103	1.01192	0.0171
544	Malate dehydrogenase 1 OS=Canis lupus familiaris OX=9615 GN=MDH1 PE=4 SV=1	A0A8I3P8L3	MDH1	23 kDa	0.5	0.30103	1.18263	0.242
545	Small ribosomal subunit protein uS5 OS=Canis lupus familiaris OX=9615 PE=4 SV=1	A0A8I3PFW4		25 kDa	0.5	0.30103	1.38032	0.465
546	Uncharacterized protein OS=Canis lupus familiaris OX=9615 GN=LOC479459 PE=3 SV=1	A0A8I3MGN3	LOC479459	26 kDa	0.5	0.30103	1.38032	0.465
547	C-type lectin domain family 3 member B OS=Canis lupus familiaris OX=9615 GN=CLEC3B PE=4 SV=1	A0A8I3NNJ6	CLEC3B	22 kDa	0.51	0.29243	0.266093	-1.91
548	Collagen type I alpha 2 chain OS=Canis lupus familiaris OX=9615 GN=COL1A2 PE=4 SV=1	A0A8I3P1L4	COL1A2	120 kDa	0.51	0.29243	0.684442	-0.547
549	Large ribosomal subunit protein uL11 OS=Canis lupus familiaris OX=9615 GN=RPL12 PE=3 SV=1	A0A8I3N1L0	RPL12	14 kDa	0.51	0.29243	0.690159	-0.535
550	Uncharacterized protein OS=Canis lupus familiaris OX=9615 GN=SRSF7 PE=4 SV=1	A0A8I3S2F3	SRSF7	26 kDa	0.51	0.29243	0.690159	-0.535
551	EGF like repeats and discoidin domains 3 OS=Canis lupus familiaris OX=9615 GN=EDIL3 PE=4 SV=1	A0A8I3P5P2	EDIL3	53 kDa	0.51	0.29243	0.766841	-0.383
552	Thrombospondin 3 OS=Canis lupus familiaris OX=9615 GN=THBS3 PE=3 SV=1	A0A8I3NN32	THBS3	91 kDa	0.51	0.29243	0.7884	-0.343
553	AP-2 complex subunit mu OS=Canis lupus familiaris OX=9615 GN=AP2M1 PE=3 SV=1	A0A8I3PSX7	AP2M1	50 kDa	0.51	0.29243	0.828171	-0.272
554	ATP-dependent 6-phosphofructokinase OS=Canis lupus familiaris OX=9615 GN=PFKP PE=3 SV=1	A0A8I3MPH7	PFKP	86 kDa	0.51	0.29243	1.03491	0.0495
555	RRM domain-containing protein OS=Canis lupus familiaris OX=9615 GN=HNRNPC PE=3 SV=1	A0A8I3PNS7	HNRNPC	33 kDa	0.51	0.29243	1.19168	0.253
556	Hsp90 co-chaperone Cdc37 OS=Canis lupus familiaris OX=9615 GN=CDC37 PE=3 SV=1	A0A8I3PXI0	CDC37	45 kDa	0.51	0.29243	1.38032	0.465
557	Uncharacterized protein OS=Canis lupus familiaris OX=9615 GN=ALDH9A1 PE=3 SV=1	A0A8I3S4S9	ALDH9A1	56 kDa	0.51	0.29243	1.38032	0.465
558	Septin OS=Canis lupus familiaris OX=9615 GN=SEPTIN11 PE=3 SV=1	A0A8I3NZJ3	SEPTIN11	50 kDa	0.51	0.29243	1.65634	0.728
559	Spectrin alpha, non-erythrocytic 1 OS=Canis lupus familiaris OX=9615 GN=SPTAN1 PE=3 SV=1	A0A8I3S6F7	SPTAN1	285 kDa	0.52	0.283997	0.796088	-0.329
560	Crystallin zeta OS=Canis lupus familiaris OX=9615 GN=CRYZ PE=3 SV=1	A0A8I3MSU3	CRYZ	32 kDa	0.52	0.283997	1.18263	0.242
561	Ribosomal protein S14 OS=Canis lupus familiaris OX=9615 GN=RPS14 PE=3 SV=1	A0A8I3N3W6	RPS14	17 kDa	0.52	0.283997	1.20748	0.272
562	Ubiquitin conjugating enzyme E2 N OS=Canis lupus familiaris OX=9615 GN=UBE2N PE=3 SV=1	A0A8I3P6I7	UBE2N	17 kDa	0.52	0.283997	1.38032	0.465
563	Vesicular integral-membrane protein VIP36 OS=Canis lupus familiaris OX=9615 GN=LMAN2 PE=1 SV=1	P49256	LMAN2	40 kDa	0.52	0.283997	1.38032	0.465
564	Galectin-3-binding protein OS=Canis lupus familiaris OX=9615 GN=CANT1 PE=4 SV=1	A0A8I3NTB5	CANT1	96 kDa	0.53	0.275724	0.552099	-0.857
565	Splicing factor 3b subunit 3 OS=Canis lupus familiaris OX=9615 GN=SF3B3 PE=4 SV=1	A0A8I3MQG0	SF3B3	136 kDa	0.53	0.275724	0.690159	-0.535
566	Desmin OS=Canis lupus familiaris OX=9615 GN=DES PE=3 SV=1	A0A8I3Q5S1	DES	55 kDa	0.53	0.275724	0.775931	-0.366
567	Chaperonin containing TCP1 subunit 6A OS=Canis lupus familiaris OX=9615 PE=3 SV=1	A0A8I3N9I8		53 kDa	0.53	0.275724	0.796088	-0.329
568	Milk fat globule EGF and factor V/VIII domain containing OS=Canis lupus familiaris OX=9615 GN=MFGE8 PE=4 SV=1	A0A8I3RT41	MFGE8	53 kDa	0.53	0.275724	0.940826	-0.088
569	Uncharacterized protein OS=Canis lupus familiaris OX=9615 GN=SERBP1 PE=3 SV=1	A0A8I3QC63	SERBP1	45 kDa	0.53	0.275724	0.948684	-0.076
570	Uncharacterized protein OS=Canis lupus familiaris OX=9615 GN=FUBP1 PE=4 SV=1	A0A8I3MQX9	FUBP1	65 kDa	0.53	0.275724	0.965936	-0.05
571	Actin-related protein 2/3 complex subunit 3 OS=Canis lupus familiaris OX=9615 PE=3 SV=1	A0A8I3N5B8		18 kDa	0.53	0.275724	1.1042	0.143
572	Glutathione-disulfide reductase OS=Canis lupus familiaris OX=9615 GN=GSR PE=3 SV=1	A0A8I3NVE9	GSR	53 kDa	0.53	0.275724	1.72548	0.787
573	COP9 signalosome subunit 2 OS=Canis lupus familiaris OX=9615 GN=COPS2 PE=4 SV=1	A0A8I3PM77	COPS2	52 kDa	0.53	0.275724	1.84038	0.88
574	WAP, follistatin/kazal, immunoglobulin, kunitz and netrin domain containing 2 OS=Canis lupus familiaris OX=9615 GN=WFIKKN2 PE=3 SV=1	A0A8I3NJD8	WFIKKN2	63 kDa	0.54	0.267606	0.7884	-0.343
575	Annexin OS=Canis lupus familiaris OX=9615 GN=ANXA6 PE=3 SV=1	A0A8I3N098	ANXA6	76 kDa	0.54	0.267606	0.886996	-0.173
576	Phosphoinositide phospholipase C OS=Canis lupus familiaris OX=9615 GN=PLCD1 PE=4 SV=1	A0A8I3Q2Z2	PLCD1	91 kDa	0.54	0.267606	0.920188	-0.12
577	Nuclear migration protein nudC OS=Canis lupus familiaris OX=9615 GN=NUDC PE=3 SV=1	A0A8I3N734	NUDC	38 kDa	0.54	0.267606	0.940826	-0.088
578	Phosphoglucomutase 1 OS=Canis lupus familiaris OX=9615 GN=PGM1 PE=3 SV=1	A0A8I3MMJ8	PGM1	60 kDa	0.54	0.267606	1.15029	0.202
579	Uncharacterized protein OS=Canis lupus familiaris OX=9615 GN=PPP2R1A PE=4 SV=1	A0A8I3MLL5	PPP2R1A	65 kDa	0.54	0.267606	1.19582	0.258
580	AP complex subunit beta OS=Canis lupus familiaris OX=9615 GN=AP1B1 PE=3 SV=1	A0A8I3QS06	AP1B1	102 kDa	0.54	0.267606	1.22688	0.295
581	Ribosomal protein L3 like OS=Canis lupus familiaris OX=9615 GN=RPL3L PE=3 SV=1	A0A8I3PDF0	RPL3L	47 kDa	0.54	0.267606	1.84038	0.88
582	Latent transforming growth factor beta binding protein 2 OS=Canis lupus familiaris OX=9615 GN=LTBP2 PE=4 SV=1	A0A8I3P2C0	LTBP2	195 kDa	0.55	0.259637	0.473029	-1.08
583	Decorin OS=Canis lupus familiaris OX=9615 GN=DCN PE=2 SV=2	Q29393	DCN	40 kDa	0.55	0.259637	0.486327	-1.04
584	Cathepsin D OS=Canis lupus familiaris OX=9615 GN=CTSD PE=3 SV=1	A0A8I3N9F5	CTSD	43 kDa	0.55	0.259637	0.517632	-0.95
585	Cathepsin D OS=Canis lupus familiaris OX=9615 GN=CTSD PE=3 SV=1	A0A8I3RVL8	CTSD	43 kDa	0.55	0.259637	0.690159	-0.535
586	peptidylprolyl isomerase OS=Canis lupus familiaris OX=9615 GN=LOC100686132 PE=4 SV=1	A0A8I3S252	LOC100686132	21 kDa	0.55	0.259637	0.862741	-0.213
587	Aminopeptidase OS=Canis lupus familiaris OX=9615 GN=NPEPPS PE=3 SV=1	A0A8I3P4I9	NPEPPS	99 kDa	0.55	0.259637	0.869947	-0.201
588	Vesicle amine transport 1 OS=Canis lupus familiaris OX=9615 GN=VAT1 PE=3 SV=1	A0A8I3RT77	VAT1	43 kDa	0.55	0.259637	0.938351	-0.0918
589	60S acidic ribosomal protein P0 OS=Canis lupus familiaris OX=9615 GN=RPLP0 PE=3 SV=1	A0A8I3QJZ3	RPLP0	34 kDa	0.55	0.259637	0.940826	-0.088
590	Coatomer subunit gamma OS=Canis lupus familiaris OX=9615 GN=COPG1 PE=3 SV=1	A0A8I3P8V4	COPG1	86 kDa	0.55	0.259637	1.49485	0.58
591	Clathrin light chain OS=Canis lupus familiaris OX=9615 GN=CLTA PE=3 SV=1	A0A8I3NEF5	CLTA	25 kDa	0.56	0.251812	0.552099	-0.857
592	Tankyrase 1 binding protein 1 OS=Canis lupus familiaris OX=9615 GN=TNKS1BP1 PE=4 SV=1	A0A8I3S5F5	TNKS1BP1	181 kDa	0.56	0.251812	0.690159	-0.535
593	Coatomer subunit delta OS=Canis lupus familiaris OX=9615 GN=ARCN1 PE=3 SV=1	A0A8I3MM92	ARCN1	58 kDa	0.56	0.251812	0.828171	-0.272
594	UDP-glucose glycoprotein glucosyltransferase 1 OS=Canis lupus familiaris OX=9615 GN=UGGT1 PE=3 SV=1	A0A8I3P9Z2	UGGT1	178 kDa	0.56	0.251812	0.828171	-0.272
595	Eukaryotic translation initiation factor 3 subunit D OS=Canis lupus familiaris OX=9615 GN=EIF3D PE=3 SV=1	A0A8I3NBD4	EIF3D	65 kDa	0.56	0.251812	0.985618	-0.0209
596	Nuclear casein kinase and cyclin dependent kinase substrate 1 OS=Canis lupus familiaris OX=9615 GN=NUCKS1 PE=4 SV=1	A0A8I3PTX6	NUCKS1	28 kDa	0.56	0.251812	0.985618	-0.0209
597	Peroxiredoxin-1 OS=Canis lupus familiaris OX=9615 GN=PRDX1 PE=3 SV=1	A0A8I3S380	PRDX1	24 kDa	0.56	0.251812	1.03491	0.0495
598	RRM domain-containing protein OS=Canis lupus familiaris OX=9615 GN=LOC119866711 PE=4 SV=1	A0A8I3PPR8	LOC119866711	42 kDa	0.56	0.251812	1.03491	0.0495
599	Proteasome subunit beta OS=Canis lupus familiaris OX=9615 GN=PSMB1 PE=3 SV=1	A0A8I3PKH4	PSMB1	26 kDa	0.56	0.251812	1.08448	0.117
600	procollagen-proline 4-dioxygenase OS=Canis lupus familiaris OX=9615 GN=P4HA1 PE=3 SV=1	A0A8I3N1J1	P4HA1	61 kDa	0.56	0.251812	1.1042	0.143
601	ADF-H domain-containing protein OS=Canis lupus familiaris OX=9615 GN=DSTN PE=3 SV=1	A0A8I3S0S0	DSTN	40 kDa	0.56	0.251812	1.38032	0.465
602	Major vault protein OS=Canis lupus familiaris OX=9615 GN=MVP PE=4 SV=1	A0A8I3MGN1	MVP	99 kDa	0.56	0.251812	1.38032	0.465
603	FERM domain containing kindlin 2 OS=Canis lupus familiaris OX=9615 GN=FERMT2 PE=3 SV=1	A0A8I3MV64	FERMT2	79 kDa	0.56	0.251812	1.50525	0.59
604	Microfibril associated protein 5 OS=Canis lupus familiaris OX=9615 GN=MFAP5 PE=3 SV=1	A0A8I3Q7G6	MFAP5	21 kDa	0.57	0.244125	0.395021	-1.34
605	Parvin alpha OS=Canis lupus familiaris OX=9615 GN=PARVA PE=3 SV=1	A0A8I3P5Q8	PARVA	38 kDa	0.57	0.244125	0.766841	-0.383
606	Tropomyosin 2 OS=Canis lupus familiaris OX=9615 GN=TPM2 PE=3 SV=1	A0A8I3N770	TPM2	32 kDa	0.57	0.244125	0.950132	-0.0738
607	Aspartate aminotransferase OS=Canis lupus familiaris OX=9615 GN=GOT1 PE=3 SV=1	A0A8I3QCW7	GOT1	46 kDa	0.57	0.244125	0.955349	-0.0659
608	Matrix remodeling associated 5 OS=Canis lupus familiaris OX=9615 GN=MXRA5 PE=4 SV=1	A0A8I3PLF3	MXRA5	305 kDa	0.57	0.244125	0.965936	-0.05
609	Eukaryotic translation initiation factor 2A OS=Canis lupus familiaris OX=9615 GN=EIF2A PE=3 SV=1	A0A8I3PJX8	EIF2A	58 kDa	0.57	0.244125	1.15029	0.202
610	Actinin alpha 1 OS=Canis lupus familiaris OX=9615 GN=ACTN1 PE=3 SV=1	A0A8I3MVW9	ACTN1	105 kDa	0.57	0.244125	1.15589	0.209
611	protein disulfide-isomerase OS=Canis lupus familiaris OX=9615 GN=P4HB PE=3 SV=1	A0A8I3NBL0	P4HB	53 kDa	0.57	0.244125	1.22434	0.292
612	Caldesmon 1 OS=Canis lupus familiaris OX=9615 GN=CALD1 PE=4 SV=1	A0A8I3N4C3	CALD1	63 kDa	0.57	0.244125	1.22688	0.295
613	Brain abundant membrane attached signal protein 1 OS=Canis lupus familiaris OX=9615 PE=3 SV=1	A0A8I3MP32		27 kDa	0.57	0.244125	3.22657	1.69
614	Small ribosomal subunit protein uS15 OS=Canis lupus familiaris OX=9615 GN=LOC480235 PE=3 SV=1	A0A8I3Q153	LOC480235	17 kDa	0.57	0.244125	3.22657	1.69
615	Metalloendopeptidase OS=Canis lupus familiaris OX=9615 GN=TLL2 PE=4 SV=1	A0A8I3PS39	TLL2	114 kDa	0.58	0.236572	0.486327	-1.04
616	Tropomyosin 3 OS=Canis lupus familiaris OX=9615 GN=TPM3 PE=3 SV=1	A0A8I3S1D8	TPM3	33 kDa	0.58	0.236572	0.690159	-0.535
617	Clusterin OS=Canis lupus familiaris OX=9615 GN=CLU PE=3 SV=1	A0A8I3NF26	CLU	53 kDa	0.58	0.236572	0.828171	-0.272
618	Heat shock 70 kDa protein 4 OS=Canis lupus familiaris OX=9615 GN=HSPA4 PE=3 SV=1	A0A8I3N9R4	HSPA4	94 kDa	0.58	0.236572	1.25788	0.331
619	Spectrin beta chain OS=Canis lupus familiaris OX=9615 GN=SPTBN1 PE=3 SV=1	A0A8I3N1N4	SPTBN1	275 kDa	0.59	0.229148	0.747425	-0.42
620	Proteasome subunit alpha type OS=Canis lupus familiaris OX=9615 GN=PSMA7 PE=3 SV=1	A0A8I3NW81	PSMA7	28 kDa	0.59	0.229148	0.775931	-0.366
621	CD248 molecule OS=Canis lupus familiaris OX=9615 GN=CD248 PE=4 SV=1	A0A8I3NR22	CD248	83 kDa	0.59	0.229148	0.815637	-0.294
622	Uncharacterized protein OS=Canis lupus familiaris OX=9615 GN=AIMP1 PE=4 SV=1	A0A8I3Q1I7	AIMP1	35 kDa	0.59	0.229148	1.84038	0.88
623	Gelsolin OS=Canis lupus familiaris OX=9615 GN=GSN PE=3 SV=1	A0A8I3P8B2	GSN	85 kDa	0.6	0.221849	0.392292	-1.35
624	F-actin-capping protein subunit alpha OS=Canis lupus familiaris OX=9615 GN=LOC612266 PE=3 SV=1	A0A8I3N7S9	LOC612266	25 kDa	0.6	0.221849	0.985618	-0.0209
625	RAB8A, member RAS onco family OS=Canis lupus familiaris OX=9615 GN=RAB8A PE=3 SV=1	A0A8I3Q6P3	RAB8A	29 kDa	0.6	0.221849	0.989931	-0.0146
626	Actin-related protein 2/3 complex subunit OS=Canis lupus familiaris OX=9615 GN=ARPC1B PE=3 SV=1	A0A8I3MVD4	ARPC1B	41 kDa	0.6	0.221849	1.11729	0.16
627	Uncharacterized protein OS=Canis lupus familiaris OX=9615 GN=SERPINE2 PE=3 SV=1	A0A8I3NVU4	SERPINE2	46 kDa	0.61	0.21467	0.343885	-1.54
628	Fibulin-1 OS=Canis lupus familiaris OX=9615 GN=FBLN1 PE=3 SV=1	A0A8I3NSN5	FBLN1	75 kDa	0.61	0.21467	0.642603	-0.638
629	H(+)-transporting two-sector ATPase OS=Canis lupus familiaris OX=9615 GN=ATP6V1A PE=3 SV=1	A0A8I3Q434	ATP6V1A	65 kDa	0.61	0.21467	0.828171	-0.272
630	Inositol-1-monophosphatase OS=Canis lupus familiaris OX=9615 GN=IMPA1 PE=3 SV=1	A0A8I3P0D5	IMPA1	22 kDa	0.61	0.21467	0.828171	-0.272
631	Ras suppressor protein 1 OS=Canis lupus familiaris OX=9615 GN=RSU1 PE=4 SV=1	A0A8I3NS95	RSU1	29 kDa	0.61	0.21467	1.1042	0.143
632	T-complex protein 1 subunit gamma OS=Canis lupus familiaris OX=9615 GN=CCT3 PE=3 SV=1	A0A8I3N2L4	CCT3	57 kDa	0.61	0.21467	1.17121	0.228
633	Switching B cell complex subunit SWAP70 OS=Canis lupus familiaris OX=9615 GN=SWAP70 PE=4 SV=1	A0A8I3NS08	SWAP70	62 kDa	0.61	0.21467	2.20381	1.14
634	Golgi membrane protein 1 OS=Canis lupus familiaris OX=9615 GN=GOLM1 PE=3 SV=1	A0A8I3MVA9	GOLM1	47 kDa	0.62	0.207608	0.762601	-0.391
635	Cellular communication network factor 3 OS=Canis lupus familiaris OX=9615 GN=CCN3 PE=3 SV=1	A0A8I3MYU5	CCN3	42 kDa	0.62	0.207608	0.81169	-0.301
636	Tropomyosin 3 OS=Canis lupus familiaris OX=9615 GN=TPM3 PE=3 SV=1	A0A8I3NRI7	TPM3	31 kDa	0.62	0.207608	1.02612	0.0372
637	Filamin C OS=Canis lupus familiaris OX=9615 GN=FLNC PE=3 SV=1	A0A8I3PJ64	FLNC	290 kDa	0.62	0.207608	1.06356	0.0889
638	Bleomycin hydrolase OS=Canis lupus familiaris OX=9615 GN=BLMH PE=3 SV=1	A0A8I3NP01	BLMH	48 kDa	0.62	0.207608	1.15029	0.202
639	Peptidyl-prolyl cis-trans isomerase OS=Canis lupus familiaris OX=9615 PE=3 SV=1	A0A8I3NVG7		17 kDa	0.62	0.207608	1.94801	0.962
640	Serpin family F member 1 OS=Canis lupus familiaris OX=9615 GN=SERPINF1 PE=3 SV=1	A0A8I3S0B7	SERPINF1	46 kDa	0.63	0.200659	0.403321	-1.31
641	Nuclear autoantigenic sperm protein OS=Canis lupus familiaris OX=9615 GN=NASP PE=3 SV=1	A0A8I3PMD4	NASP	113 kDa	0.63	0.200659	0.575146	-0.798
642	VAMP associated protein A OS=Canis lupus familiaris OX=9615 GN=VAPA PE=3 SV=1	A0A8I3MT19	VAPA	28 kDa	0.63	0.200659	0.591315	-0.758
643	Eukaryotic translation initiation factor 4B OS=Canis lupus familiaris OX=9615 GN=EIF4B PE=4 SV=1	A0A8I3S3N6	EIF4B	70 kDa	0.63	0.200659	0.690159	-0.535
644	AP complex subunit beta OS=Canis lupus familiaris OX=9615 GN=AP2B1 PE=3 SV=1	A0A8I3ND36	AP2B1	105 kDa	0.63	0.200659	0.896888	-0.157
645	Ubiquitin-like domain-containing protein OS=Canis lupus familiaris OX=9615 PE=4 SV=1	A0A8I3NUE4		22 kDa	0.63	0.200659	1.00968	0.0139
646	RAB2A, member RAS onco family OS=Canis lupus familiaris OX=9615 GN=RAB2A PE=4 SV=1	A0A8I3Q185	RAB2A	21 kDa	0.63	0.200659	1.03491	0.0495
647	U1 small nuclear ribonucleoprotein A OS=Canis lupus familiaris OX=9615 GN=SNRPA PE=3 SV=1	A0A8I3MNF1	SNRPA	31 kDa	0.63	0.200659	1.03491	0.0495
648	Tyrosine 3-monooxygenase/tryptophan 5-monooxygenase activation protein eta OS=Canis lupus familiaris OX=9615 GN=YWHAH PE=3 SV=1	A0A8I3S659	YWHAH	28 kDa	0.63	0.200659	1.09278	0.128
649	Glucose-6-phosphate 1-dehydrogenase OS=Canis lupus familiaris OX=9615 GN=G6PD PE=3 SV=1	A0A8I3Q8F7	G6PD	68 kDa	0.64	0.19382	0.836246	-0.258
650	Plasma retinol-binding protein OS=Canis lupus familiaris OX=9615 GN=RBP4 PE=3 SV=1	A0A8I3S143	RBP4	39 kDa	0.64	0.19382	0.886996	-0.173
651	26S proteasome non-ATPase regulatory subunit 1 OS=Canis lupus familiaris OX=9615 GN=PSMD1 PE=3 SV=1	A0A8I3PPD3	PSMD1	102 kDa	0.64	0.19382	0.920188	-0.12
652	Rab GDP dissociation inhibitor OS=Canis lupus familiaris OX=9615 GN=GDI1 PE=3 SV=1	A0A8I3Q509	GDI1	51 kDa	0.64	0.19382	1.16393	0.219
653	Serine/threonine-protein phosphatase OS=Canis lupus familiaris OX=9615 GN=PPP2CB PE=3 SV=1	A0A8I3S1W8	PPP2CB	36 kDa	0.64	0.19382	1.84038	0.88
654	TIMP metallopeptidase inhibitor 1 OS=Canis lupus familiaris OX=9615 GN=TIMP1 PE=3 SV=1	A0A8I3Q4H4	TIMP1	28 kDa	0.65	0.187087	0.482968	-1.05
655	Serine protease 23 OS=Canis lupus familiaris OX=9615 GN=PRSS23 PE=4 SV=1	A0A8I3N353	PRSS23	42 kDa	0.65	0.187087	0.613442	-0.705
656	Isocitrate dehydrogenase [NADP] OS=Canis lupus familiaris OX=9615 GN=IDH1 PE=2 SV=1	F1PZA1	IDH1	47 kDa	0.65	0.187087	0.690159	-0.535
657	Eukaryotic translation initiation factor 3 subunit H OS=Canis lupus familiaris OX=9615 GN=EIF3H PE=3 SV=1	A0A8I3NST4	EIF3H	41 kDa	0.65	0.187087	0.828171	-0.272
658	Talin 2 OS=Canis lupus familiaris OX=9615 GN=TLN2 PE=4 SV=1	A0A8I3S166	TLN2	272 kDa	0.65	0.187087	0.896888	-0.157
659	60 kDa heat shock protein, mitochondrial OS=Canis lupus familiaris OX=9615 GN=HSPD1 PE=3 SV=1	A0A8I3Q1N0	HSPD1	59 kDa	0.65	0.187087	0.996602	-0.00491
660	Proteasome subunit beta OS=Canis lupus familiaris OX=9615 GN=PSMB6 PE=3 SV=1	A0A8I3RT39	PSMB6	25 kDa	0.65	0.187087	0.996602	-0.00491
661	Eukaryotic translation initiation factor 5 OS=Canis lupus familiaris OX=9615 GN=EIF5 PE=3 SV=1	A0A8I3S343	EIF5	49 kDa	0.65	0.187087	1.1042	0.143
662	Dynactin subunit 1 OS=Canis lupus familiaris OX=9615 GN=DCTN1 PE=3 SV=1	A0A8I3P3A5	DCTN1	140 kDa	0.65	0.187087	1.15029	0.202
663	Ribosomal protein OS=Canis lupus familiaris OX=9615 GN=RPL10A PE=3 SV=1	A0A8I3MZL8	RPL10A	25 kDa	0.66	0.180456	0.862741	-0.213
664	GTP-binding nuclear protein Ran OS=Canis lupus familiaris OX=9615 GN=RAN PE=3 SV=1	A0A8I3Q1D6	RAN	51 kDa	0.66	0.180456	0.955349	-0.0659
665	Nucleoside diphosphate kinase OS=Canis lupus familiaris OX=9615 GN=NME2 PE=3 SV=1	A0A8I3NVY9	NME2	51 kDa	0.66	0.180456	0.977454	-0.0329
666	Elongation factor 1-gamma OS=Canis lupus familiaris OX=9615 GN=TUT1 PE=4 SV=1	A0A8I3NDU5	TUT1	50 kDa	0.66	0.180456	0.996602	-0.00491
667	Adenosine deaminase OS=Canis lupus familiaris OX=9615 GN=ADA PE=4 SV=1	A0A8I3P1B4	ADA	38 kDa	0.66	0.180456	1.07326	0.102
668	Heterogeneous nuclear ribonucleoprotein A1 OS=Canis lupus familiaris OX=9615 GN=HNRNPA1 PE=4 SV=1	A0A8I3P181	HNRNPA1	39 kDa	0.66	0.180456	1.09126	0.126
669	DNA-(apurinic or apyrimidinic site) endonuclease OS=Canis lupus familiaris OX=9615 GN=APEX1 PE=3 SV=1	A0A8I3PLA3	APEX1	75 kDa	0.66	0.180456	1.38032	0.465
670	TATA-box binding protein associated factor 15 OS=Canis lupus familiaris OX=9615 GN=TAF15 PE=3 SV=1	A0A8I3NBU0	TAF15	57 kDa	0.66	0.180456	2.2974	1.2
671	N-acetylneuraminate synthase OS=Canis lupus familiaris OX=9615 GN=NANS PE=4 SV=1	A0A8I3N2X1	NANS	44 kDa	0.67	0.173925	0.828171	-0.272
672	Phosphatidylinositol transfer protein beta OS=Canis lupus familiaris OX=9615 GN=PITPNB PE=4 SV=1	A0A8I3Q8X6	PITPNB	32 kDa	0.67	0.173925	0.965936	-0.05
673	Eukaryotic translation elongation factor 1 delta OS=Canis lupus familiaris OX=9615 GN=EEF1D PE=3 SV=1	A0A8I3RYX3	EEF1D	44 kDa	0.67	0.173925	1.09581	0.132
674	Coatomer subunit beta OS=Canis lupus familiaris OX=9615 GN=COPB1 PE=4 SV=1	A0A8I3PHH7	COPB1	102 kDa	0.67	0.173925	1.19582	0.258
675	Ubiquitin carboxyl-terminal hydrolase OS=Canis lupus familiaris OX=9615 GN=USP5 PE=3 SV=1	A0A8I3PWW2	USP5	96 kDa	0.67	0.173925	1.63127	0.706
676	Arginine--tRNA ligase, cytoplasmic OS=Canis lupus familiaris OX=9615 GN=RARS1 PE=3 SV=1	A0A8I3MH91	RARS1	74 kDa	0.67	0.173925	1.68646	0.754
677	Small ribosomal subunit protein RACK1 OS=Canis lupus familiaris OX=9615 GN=RACK1 PE=3 SV=1	A0A8I3MTL8	RACK1	9 kDa	0.67	0.173925	1.84038	0.88
678	Amyloid-beta A4 protein OS=Canis lupus familiaris OX=9615 GN=APP PE=3 SV=1	A0A8I3RZM5	APP	85 kDa	0.68	0.167491	0.828171	-0.272
679	2-iminobutanoate/2-iminopropanoate deaminase OS=Canis lupus familiaris OX=9615 GN=RIDA PE=3 SV=1	A0A8I3PQP9	RIDA	14 kDa	0.68	0.167491	0.920188	-0.12
680	40S ribosomal protein S6 OS=Canis lupus familiaris OX=9615 GN=RPS6 PE=3 SV=1	A0A8I3NUU7	RPS6	29 kDa	0.68	0.167491	1.38032	0.465
681	glutamate--tRNA ligase OS=Canis lupus familiaris OX=9615 GN=EPRS1 PE=3 SV=1	A0A8I3Q110	EPRS1	163 kDa	0.68	0.167491	2.21914	1.15
682	Leukotriene A(4) hydrolase OS=Canis lupus familiaris OX=9615 GN=LTA4H PE=3 SV=1	A0A8I3PTW1	LTA4H	68 kDa	0.69	0.161151	0.843231	-0.246
683	Collagen type II alpha 1 chain OS=Canis lupus familiaris OX=9615 GN=COL2A1 PE=4 SV=1	A0A8I3PW42	COL2A1	134 kDa	0.69	0.161151	0.886996	-0.173
684	serine--tRNA ligase OS=Canis lupus familiaris OX=9615 GN=SARS1 PE=3 SV=1	A0A8I3MRY7	SARS1	61 kDa	0.69	0.161151	0.965936	-0.05
685	Drebrin 1 OS=Canis lupus familiaris OX=9615 GN=DBN1 PE=4 SV=1	A0A8I3NNL1	DBN1	115 kDa	0.69	0.161151	1.12117	0.165
686	cAMP-dependent protein kinase OS=Canis lupus familiaris OX=9615 GN=PRKACB PE=3 SV=1	A0A8I3MHE8	PRKACB	39 kDa	0.69	0.161151	1.38032	0.465
687	Thioredoxin like 1 OS=Canis lupus familiaris OX=9615 GN=TXNL1 PE=4 SV=1	A0A8I3MF49	TXNL1	28 kDa	0.7	0.154902	0.7884	-0.343
688	G protein pathway suppressor 1 OS=Canis lupus familiaris OX=9615 GN=GPS1 PE=4 SV=1	A0A8I3NIR2	GPS1	74 kDa	0.7	0.154902	1.03491	0.0495
689	Vacuolar protein sorting-associated protein 35 OS=Canis lupus familiaris OX=9615 GN=VPS35 PE=3 SV=1	A0A8I3NTA9	VPS35	83 kDa	0.7	0.154902	1.29325	0.371
690	Arginyl aminopeptidase OS=Canis lupus familiaris OX=9615 GN=RNPEP PE=3 SV=1	A0A8I3NZM9	RNPEP	68 kDa	0.7	0.154902	1.38032	0.465
691	Leucine rich repeat containing 59 OS=Canis lupus familiaris OX=9615 GN=LRRC59 PE=4 SV=1	A0A8I3NJR1	LRRC59	35 kDa	0.7	0.154902	1.47836	0.564
692	Lysine--tRNA ligase OS=Canis lupus familiaris OX=9615 GN=KARS1 PE=3 SV=1	A0A8I3PI46	KARS1	72 kDa	0.71	0.148742	0.893166	-0.163
693	Proteasome subunit beta OS=Canis lupus familiaris OX=9615 GN=PSMB5 PE=3 SV=1	A0A8I3MNI0	PSMB5	29 kDa	0.71	0.148742	0.902501	-0.148
694	Myosin light chain 12A OS=Canis lupus familiaris OX=9615 GN=MYL12A PE=4 SV=1	A0A8I3MIU0	MYL12A	20 kDa	0.71	0.148742	1.00357	0.00514
695	Protein disulfide-isomerase A4 OS=Canis lupus familiaris OX=9615 GN=PDIA4 PE=3 SV=1	A0A8I3RYV6	PDIA4	72 kDa	0.71	0.148742	1.15029	0.202
696	Glucosidase II alpha subunit OS=Canis lupus familiaris OX=9615 GN=GANAB PE=3 SV=1	A0A8I3NM74	GANAB	109 kDa	0.71	0.148742	1.38032	0.465
697	Uncharacterized protein OS=Canis lupus familiaris OX=9615 GN=CFD PE=4 SV=1	A0A8I3NIC8	CFD	44 kDa	0.72	0.142668	0.0612138	-4.03
698	Uncharacterized protein OS=Canis lupus familiaris OX=9615 GN=DDT PE=3 SV=1	A0A8I3Q0N2	DDT	13 kDa	0.72	0.142668	0.395021	-1.34
699	Thimet oligopeptidase 1 OS=Canis lupus familiaris OX=9615 GN=THOP1 PE=3 SV=1	A0A8I3N7K6	THOP1	78 kDa	0.72	0.142668	1.09278	0.128
700	Kinectin 1 OS=Canis lupus familiaris OX=9615 GN=KTN1 PE=4 SV=1	A0A8I3P790	KTN1	157 kDa	0.72	0.142668	1.15029	0.202
701	Elastin microfibril interfacer 1 OS=Canis lupus familiaris OX=9615 GN=EMILIN1 PE=4 SV=1	A0A8I3RT07	EMILIN1	107 kDa	0.73	0.136677	0.285191	-1.81
702	Sushi repeat containing protein X-linked 2 OS=Canis lupus familiaris OX=9615 GN=SRPX2 PE=4 SV=1	A0A8I3P3I8	SRPX2	52 kDa	0.73	0.136677	0.591315	-0.758
703	BRO1 domain-containing protein OS=Canis lupus familiaris OX=9615 GN=PDCD6IP PE=4 SV=1	A0A8I3PN55	PDCD6IP	95 kDa	0.73	0.136677	0.862741	-0.213
704	Zyxin OS=Canis lupus familiaris OX=9615 GN=ZYX PE=4 SV=1	A0A8I3P876	ZYX	63 kDa	0.73	0.136677	0.890076	-0.168
705	High mobility group box 1 OS=Canis lupus familiaris OX=9615 GN=HMGB1 PE=3 SV=1	A0A8I3P9Z9	HMGB1	23 kDa	0.73	0.136677	1.00357	0.00514
706	Coronin OS=Canis lupus familiaris OX=9615 GN=CORO1C PE=3 SV=1	A0A8I3PZZ4	CORO1C	53 kDa	0.73	0.136677	1.03491	0.0495
707	Thrombospondin 1 OS=Canis lupus familiaris OX=9615 GN=THBS1 PE=3 SV=1	A0A8I3PPU8	THBS1	159 kDa	0.73	0.136677	1.06238	0.0873
708	Phosphoglycerate kinase OS=Canis lupus familiaris OX=9615 GN=PGK2 PE=3 SV=1	A0A8I3N4J1	PGK2	47 kDa	0.73	0.136677	1.1042	0.143
709	KH-type splicing regulatory protein OS=Canis lupus familiaris OX=9615 GN=KHSRP PE=4 SV=1	A0A8I3RYB2	KHSRP	77 kDa	0.73	0.136677	1.93187	0.95
710	Ferritin OS=Canis lupus familiaris OX=9615 PE=3 SV=1	A0A8I3NVK3		32 kDa	0.74	0.130768	0.591315	-0.758
711	SEC31 homolog A, COPII coat complex component OS=Canis lupus familiaris OX=9615 GN=SEC31A PE=3 SV=1	A0A8I3PIX0	SEC31A	129 kDa	0.74	0.130768	0.690159	-0.535
712	C1q and TNF related 3 OS=Canis lupus familiaris OX=9615 GN=C1QTNF3 PE=4 SV=1	A0A8I3MD57	C1QTNF3	40 kDa	0.74	0.130768	0.752623	-0.41
713	Protein kinase C substrate 80K-H OS=Canis lupus familiaris OX=9615 GN=PRKCSH PE=4 SV=1	A0A8I3S0P1	PRKCSH	60 kDa	0.74	0.130768	1.03491	0.0495
714	TPD52 like 2 OS=Canis lupus familiaris OX=9615 GN=TPD52L2 PE=3 SV=1	A0A8I3S471	TPD52L2	22 kDa	0.74	0.130768	1.03491	0.0495
715	protein-synthesizing GTPase OS=Canis lupus familiaris OX=9615 GN=EIF2S3 PE=4 SV=1	A0A8I3Q3Z7	EIF2S3	67 kDa	0.74	0.130768	1.04681	0.066
716	Talin 1 OS=Canis lupus familiaris OX=9615 GN=TLN1 PE=4 SV=1	A0A8I3N6K0	TLN1	271 kDa	0.74	0.130768	1.0615	0.0861
717	Aspartate--tRNA ligase, cytoplasmic OS=Canis lupus familiaris OX=9615 GN=DARS1 PE=3 SV=1	A0A8I3NDL0	DARS1	55 kDa	0.74	0.130768	1.38032	0.465
718	Reversion inducing cysteine rich protein with kazal motifs OS=Canis lupus familiaris OX=9615 GN=RECK PE=4 SV=1	A0A8I3NTH3	RECK	17 kDa	0.74	0.130768	1.38032	0.465
719	Uncharacterized protein OS=Canis lupus familiaris OX=9615 GN=LOC100686930 PE=3 SV=1	A0A8I3S7B2	LOC100686930	48 kDa	0.74	0.130768	1.38032	0.465
720	PDGFA associated protein 1 OS=Canis lupus familiaris OX=9615 GN=PDAP1 PE=4 SV=1	A0A8I3MQ69	PDAP1	21 kDa	0.74	0.130768	2.2974	1.2
721	folate gamma-glutamyl hydrolase OS=Canis lupus familiaris OX=9615 GN=GGH PE=3 SV=1	A0A8I3Q498	GGH	34 kDa	0.75	0.124939	0.343885	-1.54
722	Peroxiredoxin 2 OS=Canis lupus familiaris OX=9615 GN=PRDX2 PE=4 SV=1	A0A8I3NXZ9	PRDX2	15 kDa	0.75	0.124939	0.690159	-0.535
723	Glypican 1 OS=Canis lupus familiaris OX=9615 GN=GPC1 PE=3 SV=1	A0A8I3Q4U0	GPC1	61 kDa	0.75	0.124939	0.798852	-0.324
724	Rho GDP dissociation inhibitor alpha OS=Canis lupus familiaris OX=9615 GN=ARHGDIA PE=3 SV=1	A0A8I3N6C6	ARHGDIA	18 kDa	0.75	0.124939	0.905634	-0.143
725	Proteasome 20S subunit alpha 2 OS=Canis lupus familiaris OX=9615 GN=PSMA2 PE=3 SV=1	A0A8I3NUD7	PSMA2	19 kDa	0.75	0.124939	0.920188	-0.12
726	X-prolyl aminopeptidase 1 OS=Canis lupus familiaris OX=9615 GN=XPNPEP1 PE=3 SV=1	A0A8I3PV34	XPNPEP1	75 kDa	0.75	0.124939	0.920188	-0.12
727	Vinculin OS=Canis lupus familiaris OX=9615 GN=VCL PE=3 SV=1	A0A8I3NBQ1	VCL	113 kDa	0.75	0.124939	1.15029	0.202
728	EH domain containing 1 OS=Canis lupus familiaris OX=9615 GN=EHD1 PE=4 SV=1	A0A8I3Q4C4	EHD1	69 kDa	0.75	0.124939	2.07053	1.05
729	Elastin microfibril interfacer 2 OS=Canis lupus familiaris OX=9615 GN=EMILIN2 PE=4 SV=1	A0A8I3MQ82	EMILIN2	111 kDa	0.76	0.119186	0.511214	-0.968
730	Uncharacterized protein OS=Canis lupus familiaris OX=9615 GN=RANBP1 PE=4 SV=1	A0A8I3PTM3	RANBP1	32 kDa	0.76	0.119186	0.920188	-0.12
731	S-(hydroxymethyl)glutathione dehydrogenase OS=Canis lupus familiaris OX=9615 GN=ADH5 PE=3 SV=1	A0A8I3PVI9	ADH5	40 kDa	0.76	0.119186	1.03491	0.0495
732	Calpain-2 catalytic subunit OS=Canis lupus familiaris OX=9615 GN=CAPN2 PE=3 SV=1	A0A8I3NDL3	CAPN2	80 kDa	0.76	0.119186	1.05519	0.0775
733	Uncharacterized protein OS=Canis lupus familiaris OX=9615 GN=FLNA PE=3 SV=1	A0A8I3Q522	FLNA	277 kDa	0.76	0.119186	1.09126	0.126
734	Serine/threonine-protein phosphatase 2A 55 kDa regulatory subunit B OS=Canis lupus familiaris OX=9615 GN=PPP2R2A PE=3 SV=1	A0A8I3RXQ1	PPP2R2A	60 kDa	0.76	0.119186	1.38032	0.465
735	Insulin-like growth factor-binding protein 5 OS=Canis lupus familiaris OX=9615 GN=IGFBP5 PE=4 SV=1	A0A8I3PP66	IGFBP5	30 kDa	0.77	0.113509	0.493116	-1.02
736	Eukaryotic translation initiation factor 3 subunit E OS=Canis lupus familiaris OX=9615 GN=EIF3E PE=3 SV=1	A0A8I3NHG8	EIF3E	52 kDa	0.78	0.107905	0.613442	-0.705
737	Nucleobindin 2 OS=Canis lupus familiaris OX=9615 GN=NUCB2 PE=3 SV=1	A0A8I3NSK9	NUCB2	50 kDa	0.78	0.107905	0.690159	-0.535
738	40S ribosomal protein S6 OS=Canis lupus familiaris OX=9615 PE=3 SV=1	A0A8I3PVU6		29 kDa	0.78	0.107905	0.766841	-0.383
739	Actin-related protein 2/3 complex subunit 5 OS=Canis lupus familiaris OX=9615 GN=ARPC5 PE=3 SV=1	A0A8I3MNR2	ARPC5	17 kDa	0.78	0.107905	0.766841	-0.383
740	Caldesmon 1 OS=Canis lupus familiaris OX=9615 GN=CALD1 PE=4 SV=1	A0A8I3RXG5	CALD1	87 kDa	0.78	0.107905	0.7884	-0.343
741	CRK proto-oncogene, adaptor protein OS=Canis lupus familiaris OX=9615 GN=CRK PE=3 SV=1	A0A8I3NGQ0	CRK	46 kDa	0.78	0.107905	0.828171	-0.272
742	Tropomyosin 1 OS=Canis lupus familiaris OX=9615 GN=TPM1 PE=3 SV=1	A0A8I3P8C0	TPM1	45 kDa	0.78	0.107905	1.08975	0.124
743	procollagen-lysine 5-dioxygenase OS=Canis lupus familiaris OX=9615 GN=PLOD2 PE=4 SV=1	A0A8I3PE41	PLOD2	84 kDa	0.78	0.107905	1.13997	0.189
744	Ezrin OS=Canis lupus familiaris OX=9615 GN=EZR PE=4 SV=1	A0A8I3MKE1	EZR	69 kDa	0.78	0.107905	1.57135	0.652
745	Vacuolar protein sorting-associated protein 29 OS=Canis lupus familiaris OX=9615 GN=VPS29 PE=3 SV=1	A0A8I3S6P0	VPS29	21 kDa	0.78	0.107905	2.2974	1.2
746	Rab GDP dissociation inhibitor OS=Canis lupus familiaris OX=9615 GN=GDI2 PE=3 SV=1	A0A8I3N2F9	GDI2	45 kDa	0.79	0.102373	0.893166	-0.163
747	Lactate dehydrogenase C OS=Canis lupus familiaris OX=9615 PE=3 SV=1	A0A8I3Q8U0		28 kDa	0.79	0.102373	1.01466	0.021
748	Septin OS=Canis lupus familiaris OX=9615 GN=SEPTIN7 PE=3 SV=1	A0A8I3Q048	SEPTIN7	47 kDa	0.79	0.102373	1.24833	0.32
749	ADF-H domain-containing protein OS=Canis lupus familiaris OX=9615 GN=DSTN PE=3 SV=1	A0A8I3P8P0	DSTN	32 kDa	0.79	0.102373	1.55186	0.634
750	CD109 molecule OS=Canis lupus familiaris OX=9615 GN=CD109 PE=3 SV=1	A0A5F4D8V4	CD109	176 kDa	0.8	0.09691	0.613442	-0.705
751	Collagen type IV alpha 2 chain OS=Canis lupus familiaris OX=9615 GN=COL4A2 PE=4 SV=1	A0A8I3PJI8	COL4A2	203 kDa	0.8	0.09691	0.678302	-0.56
752	Beta-2-microglobulin OS=Canis lupus familiaris OX=9615 PE=3 SV=1	A0A8I3PXH7		15 kDa	0.8	0.09691	0.690159	-0.535
753	Protein S100-A10 OS=Canis lupus familiaris OX=9615 GN=S100A10 PE=4 SV=3	E2RGM0	S100A10	11 kDa	0.8	0.09691	0.893166	-0.163
754	Kinectin 1 OS=Canis lupus familiaris OX=9615 GN=KTN1 PE=4 SV=1	A0A8I3P295	KTN1	69 kDa	0.8	0.09691	0.920188	-0.12
755	UV excision repair protein RAD23 OS=Canis lupus familiaris OX=9615 GN=RAD23B PE=3 SV=1	A0A8I3NK06	RAD23B	43 kDa	0.8	0.09691	0.920188	-0.12
756	Hypoxanthine phosphoribosyltransferase OS=Canis lupus familiaris OX=9615 GN=HPRT1 PE=3 SV=1	A0A8I3PP34	HPRT1	26 kDa	0.8	0.09691	1.38032	0.465
757	Ubiquilin 1 OS=Canis lupus familiaris OX=9615 GN=UBQLN1 PE=4 SV=1	A0A8I3MWP5	UBQLN1	62 kDa	0.8	0.09691	1.38032	0.465
758	HtrA serine peptidase 1 OS=Canis lupus familiaris OX=9615 GN=HTRA1 PE=3 SV=1	A0A8I3PAG9	HTRA1	52 kDa	0.81	0.091515	0.417544	-1.26
759	3'(2'), 5'-bisphosphate nucleotidase 1 OS=Canis lupus familiaris OX=9615 GN=BPNT1 PE=3 SV=1	A0A8I3Q582	BPNT1	35 kDa	0.81	0.091515	0.517632	-0.95
760	Sulfhydryl oxidase OS=Canis lupus familiaris OX=9615 GN=QSOX1 PE=3 SV=1	A0A8I3MLE9	QSOX1	78 kDa	0.81	0.091515	0.568015	-0.816
761	Glyoxalase domain containing 4 OS=Canis lupus familiaris OX=9615 GN=GLOD4 PE=3 SV=1	A0A8I3NSX2	GLOD4	33 kDa	0.81	0.091515	0.804966	-0.313
762	cysteine--tRNA ligase OS=Canis lupus familiaris OX=9615 GN=CARS1 PE=3 SV=1	A0A8I3NCB2	CARS1	95 kDa	0.81	0.091515	1.0615	0.0861
763	Renin receptor OS=Canis lupus familiaris OX=9615 GN=ATP6AP2 PE=4 SV=1	A0A8I3PTV1	ATP6AP2	39 kDa	0.82	0.0861861	0.591315	-0.758
764	60S ribosomal protein L13 OS=Canis lupus familiaris OX=9615 GN=RPL13 PE=3 SV=1	A0A8I3MST1	RPL13	24 kDa	0.82	0.0861861	0.828171	-0.272
765	Proteasome subunit alpha type OS=Canis lupus familiaris OX=9615 GN=PSMA4 PE=3 SV=1	A0A8I3NL81	PSMA4	20 kDa	0.82	0.0861861	0.828171	-0.272
766	Collagen type XV alpha 1 chain OS=Canis lupus familiaris OX=9615 GN=COL15A1 PE=4 SV=1	A0A8I3N1V6	COL15A1	140 kDa	0.82	0.0861861	1.05519	0.0775
767	Superoxide dismutase [Cu-Zn] OS=Canis lupus familiaris OX=9615 GN=SOD1 PE=3 SV=1	A0A8I3PS52	SOD1	16 kDa	0.82	0.0861861	1.11419	0.156
768	Mannose receptor C type 2 OS=Canis lupus familiaris OX=9615 GN=MRC2 PE=4 SV=1	A0A8I3NWU4	MRC2	166 kDa	0.83	0.0809219	0.636839	-0.651
769	UV excision repair protein RAD23 OS=Canis lupus familiaris OX=9615 GN=RAD23A PE=3 SV=1	A0A8I3NT37	RAD23A	40 kDa	0.83	0.0809219	0.81169	-0.301
770	Inositol-1-monophosphatase OS=Canis lupus familiaris OX=9615 GN=IMPA1 PE=3 SV=1	A0A8I3NVV9	IMPA1	30 kDa	0.83	0.0809219	0.920188	-0.12
771	UPAR/Ly6 domain-containing protein OS=Canis lupus familiaris OX=9615 PE=4 SV=1	A0A8I3N922		32 kDa	0.83	0.0809219	1.07998	0.111
772	Transitional endoplasmic reticulum ATPase OS=Canis lupus familiaris OX=9615 GN=VCP PE=3 SV=1	A0A8I3MWF5	VCP	89 kDa	0.83	0.0809219	1.08975	0.124
773	Adenylyl cyclase-associated protein OS=Canis lupus familiaris OX=9615 GN=CAP2 PE=3 SV=1	A0A8I3PQ45	CAP2	40 kDa	0.83	0.0809219	1.38032	0.465
774	Prefoldin subunit 2 OS=Canis lupus familiaris OX=9615 GN=PFDN2 PE=3 SV=1	A0A8I3Q7K8	PFDN2	17 kDa	0.84	0.0757207	0.920188	-0.12
775	Tissue factor pathway inhibitor OS=Canis lupus familiaris OX=9615 GN=TFPI2 PE=4 SV=1	A0A8I3NZH5	TFPI2	26 kDa	0.84	0.0757207	1.32501	0.406
776	Uncharacterized protein OS=Canis lupus familiaris OX=9615 PE=4 SV=1	A0A8I3Q8Q7		22 kDa	0.84	0.0757207	1.38032	0.465
777	Coactosin like F-actin binding protein 1 OS=Canis lupus familiaris OX=9615 GN=COTL1 PE=4 SV=1	A0A8I3RTP3	COTL1	25 kDa	0.85	0.0705811	0.690159	-0.535
778	VPS26, retromer complex component A OS=Canis lupus familiaris OX=9615 GN=VPS26A PE=3 SV=1	A0A8I3N4R4	VPS26A	29 kDa	0.85	0.0705811	0.690159	-0.535
779	Tenascin C OS=Canis lupus familiaris OX=9615 GN=TNC PE=3 SV=1	A0A8I3NJZ1	TNC	250 kDa	0.85	0.0705811	0.933033	-0.1
780	Tropomyosin 1 OS=Canis lupus familiaris OX=9615 GN=TPM1 PE=3 SV=1	A0A8I3PBQ8	TPM1	28 kDa	0.85	0.0705811	0.939523	-0.09
781	Ribosomal protein S10 OS=Canis lupus familiaris OX=9615 GN=RPS10 PE=3 SV=1	A0A8I3PQS5	RPS10	19 kDa	0.85	0.0705811	1.15029	0.202
782	Transaldolase OS=Canis lupus familiaris OX=9615 GN=TALDO1 PE=3 SV=1	A0A8I3P237	TALDO1	39 kDa	0.85	0.0705811	1.17283	0.23
783	Proteasome subunit alpha type OS=Canis lupus familiaris OX=9615 GN=PSMA5 PE=3 SV=1	A0A8I3N3S4	PSMA5	26 kDa	0.86	0.0655015	0.41466	-1.27
784	Glutathione synthetase OS=Canis lupus familiaris OX=9615 GN=GSS PE=3 SV=1	A0A8I3NS50	GSS	52 kDa	0.86	0.0655015	0.690159	-0.535
785	Stathmin OS=Canis lupus familiaris OX=9615 GN=STMN1 PE=3 SV=1	A0A8I3P045	STMN1	17 kDa	0.86	0.0655015	0.742776	-0.429
786	Nestin OS=Canis lupus familiaris OX=9615 GN=NES PE=4 SV=1	A0A8I3N5W6	NES	164 kDa	0.86	0.0655015	0.862741	-0.213
787	Nudix hydrolase 5 OS=Canis lupus familiaris OX=9615 GN=NUDT5 PE=3 SV=1	A0A8I3MAJ3	NUDT5	24 kDa	0.86	0.0655015	1.03491	0.0495
788	Twinfilin actin binding protein 1 OS=Canis lupus familiaris OX=9615 GN=TWF1 PE=3 SV=1	A0A8I3QIT6	TWF1	40 kDa	0.87	0.0604807	0.690159	-0.535
789	UTP--glucose-1-phosphate uridylyltransferase OS=Canis lupus familiaris OX=9615 GN=UGP2 PE=3 SV=1	A0A8I3S420	UGP2	57 kDa	0.87	0.0604807	0.871758	-0.198
790	peptidylprolyl isomerase OS=Canis lupus familiaris OX=9615 GN=LOC607841 PE=4 SV=1	A0A8I3NBC7	LOC607841	25 kDa	0.87	0.0604807	0.877822	-0.188
791	Non-metastatic cells 1, protein (NM23A) expressed in OS=Canis lupus familiaris OX=9615 GN=NME1 PE=3 SV=1	A0A8I3NVX7	NME1	10 kDa	0.87	0.0604807	0.920188	-0.12
792	AHNAK nucleoprotein OS=Canis lupus familiaris OX=9615 GN=AHNAK PE=4 SV=1	A0A8I3NCQ4	AHNAK	657 kDa	0.87	0.0604807	0.997003	-0.00433
793	Uncharacterized protein OS=Canis lupus familiaris OX=9615 GN=AHCY PE=3 SV=1	A0A8I3NY33	AHCY	48 kDa	0.87	0.0604807	1.03491	0.0495
794	Endoplasmic reticulum oxidoreductase 1 alpha OS=Canis lupus familiaris OX=9615 GN=ERO1A PE=3 SV=1	A0A8I3MRA0	ERO1A	72 kDa	0.87	0.0604807	1.19582	0.258
795	Small ribosomal subunit protein uS4 OS=Canis lupus familiaris OX=9615 GN=RPS9 PE=3 SV=1	A0A8I3RQP7	RPS9	17 kDa	0.88	0.0555173	1.19582	0.258
796	Actin, cytoplasmic 1 OS=Canis lupus familiaris OX=9615 GN=ACTB PE=2 SV=3	O18840	ACTB	42 kDa	0.88	0.0555173	1.32593	0.407
797	ATP binding cassette subfamily F member 1 OS=Canis lupus familiaris OX=9615 GN=ABCF1 PE=4 SV=1	A0A8I3N7G8	ABCF1	96 kDa	0.88	0.0555173	1.38032	0.465
798	S-methyl-5'-thioadenosine phosphorylase OS=Canis lupus familiaris OX=9615 GN=MTAP PE=3 SV=1	A0A8I3NWN6	MTAP	31 kDa	0.89	0.05061	0.690159	-0.535
799	Microtubule associated protein 1A OS=Canis lupus familiaris OX=9615 GN=MAP1A PE=4 SV=1	A0A8I3PLI8	MAP1A	329 kDa	0.89	0.05061	0.862741	-0.213
800	Sodium/potassium-transporting ATPase subunit alpha OS=Canis lupus familiaris OX=9615 GN=ATP1A1 PE=3 SV=1	A0A8I3QHE9	ATP1A1	113 kDa	0.89	0.05061	1.38032	0.465
801	Small ribosomal subunit protein uS5 OS=Canis lupus familiaris OX=9615 GN=LOC608162 PE=3 SV=1	A0A8I3N9X5	LOC608162	30 kDa	0.9	0.0457575	0.828171	-0.272
802	Chromobox 3 OS=Canis lupus familiaris OX=9615 GN=CBX3 PE=4 SV=1	A0A8I3NCM0	CBX3	23 kDa	0.9	0.0457575	0.920188	-0.12
803	40S ribosomal protein S8 OS=Canis lupus familiaris OX=9615 GN=RPS8 PE=3 SV=1	A0A8I3PTU6	RPS8	25 kDa	0.9	0.0457575	1.05519	0.0775
804	Eukaryotic translation initiation factor 2 subunit 1 OS=Canis lupus familiaris OX=9615 GN=EIF2S1 PE=3 SV=1	A0A8I3MV19	EIF2S1	36 kDa	0.9	0.0457575	1.0615	0.0861
805	UBC core domain-containing protein OS=Canis lupus familiaris OX=9615 PE=4 SV=1	A0A8I3PBI6		14 kDa	0.9	0.0457575	1.1042	0.143
806	Stathmin OS=Canis lupus familiaris OX=9615 GN=STMN1 PE=3 SV=1	A0A8I3NR64	STMN1	21 kDa	0.9	0.0457575	1.38032	0.465
807	Eukaryotic translation initiation factor 3 subunit L OS=Canis lupus familiaris OX=9615 GN=EIF3L PE=3 SV=1	A0A8I3NBV0	EIF3L	61 kDa	0.9	0.0457575	2.07053	1.05
808	Actin-related protein 2/3 complex subunit OS=Canis lupus familiaris OX=9615 GN=ARPC1A PE=3 SV=1	A0A8I3MPK0	ARPC1A	42 kDa	0.91	0.0409586	0.460094	-1.12
809	DExD-box helicase 39B OS=Canis lupus familiaris OX=9615 GN=DDX39B PE=4 SV=1	A0A8I3NE94	DDX39B	49 kDa	0.91	0.0409586	0.7884	-0.343
810	Hepatocyte growth factor-regulated tyrosine kinase substrate OS=Canis lupus familiaris OX=9615 GN=HGS PE=4 SV=1	A0A8I3N2P0	HGS	111 kDa	0.91	0.0409586	1.03491	0.0495
811	Histone H4 OS=Canis lupus familiaris OX=9615 PE=3 SV=1	A0A8I3PWE4		10 kDa	0.92	0.0362122	0.544876	-0.876
812	45 kDa calcium-binding protein OS=Canis lupus familiaris OX=9615 GN=SDF4 PE=3 SV=1	A0A8I3PU05	SDF4	41 kDa	0.92	0.0362122	0.591315	-0.758
813	Aminopeptidase N OS=Canis lupus familiaris OX=9615 GN=ANPEP PE=1 SV=2	P79143	ANPEP	110 kDa	0.92	0.0362122	0.690159	-0.535
814	Protein disulfide-isomerase OS=Canis lupus familiaris OX=9615 GN=P4HB PE=3 SV=1	A0A8I3NBI7	P4HB	57 kDa	0.92	0.0362122	0.752623	-0.41
815	Splicing factor 3b subunit 2 OS=Canis lupus familiaris OX=9615 GN=SF3B2 PE=4 SV=1	A0A8I3NV69	SF3B2	100 kDa	0.92	0.0362122	0.920188	-0.12
816	Coatomer subunit alpha OS=Canis lupus familiaris OX=9615 GN=COPA PE=4 SV=1	A0A8I3Q9Z2	COPA	138 kDa	0.92	0.0362122	1.11884	0.162
817	Uncharacterized protein OS=Canis lupus familiaris OX=9615 GN=PAPSS2 PE=3 SV=1	A0A8I3Q7N2	PAPSS2	70 kDa	0.92	0.0362122	1.20748	0.272
818	WD repeat domain 1 OS=Canis lupus familiaris OX=9615 GN=WDR1 PE=4 SV=1	A0A8I3MMG9	WDR1	66 kDa	0.92	0.0362122	1.2518	0.324
819	Complement C3 OS=Canis lupus familiaris OX=9615 GN=C3 PE=4 SV=1	A0A8I3NQA0	C3	192 kDa	0.93	0.0315171	0.594604	-0.75
820	Collagen type IV alpha 1 chain OS=Canis lupus familiaris OX=9615 GN=COL4A1 PE=4 SV=1	A0A8I3S0U4	COL4A1	160 kDa	0.93	0.0315171	0.659754	-0.6
821	Exportin 1 OS=Canis lupus familiaris OX=9615 GN=XPO1 PE=3 SV=1	A0A8I3NNH1	XPO1	123 kDa	0.93	0.0315171	0.920188	-0.12
822	Heterogeneous nuclear ribonucleoprotein H2 OS=Canis lupus familiaris OX=9615 GN=HNRNPH2 PE=4 SV=1	A0A8I3P7A3	HNRNPH2	49 kDa	0.93	0.0315171	1.07326	0.102
823	Palladin, cytoskeletal associated protein OS=Canis lupus familiaris OX=9615 GN=PALLD PE=4 SV=1	A0A8I3PVG9	PALLD	146 kDa	0.93	0.0315171	1.38032	0.465
824	Uncharacterized protein OS=Canis lupus familiaris OX=9615 GN=CSRP1 PE=4 SV=1	A0A8I3P401	CSRP1	22 kDa	0.93	0.0315171	1.46815	0.554
825	Syntaxin 7 OS=Canis lupus familiaris OX=9615 GN=STX7 PE=3 SV=1	A0A8I3MUA1	STX7	30 kDa	0.94	0.0268721	0.690159	-0.535
826	Uncharacterized protein OS=Canis lupus familiaris OX=9615 GN=PSME1 PE=3 SV=1	A0A8I3MU16	PSME1	29 kDa	0.94	0.0268721	0.742776	-0.429
827	Fibulin-1 OS=Canis lupus familiaris OX=9615 GN=FBLN1 PE=3 SV=1	A0A8I3NH97	FBLN1	78 kDa	0.94	0.0268721	0.775931	-0.366
828	Histone H2A OS=Canis lupus familiaris OX=9615 PE=3 SV=1	A0A8I3NZV6		20 kDa	0.94	0.0268721	0.88148	-0.182
829	Chaperonin containing TCP1 subunit 5 OS=Canis lupus familiaris OX=9615 GN=CCT5 PE=3 SV=1	A0A8I3PI04	CCT5	54 kDa	0.94	0.0268721	0.990686	-0.0135
830	Protein transport protein SEC23 OS=Canis lupus familiaris OX=9615 GN=SEC23A PE=3 SV=1	A0A8I3N4T5	SEC23A	83 kDa	0.94	0.0268721	1.13603	0.184
831	Filamin B OS=Canis lupus familiaris OX=9615 GN=FLNB PE=3 SV=1	A0A8I3S4J9	FLNB	261 kDa	0.94	0.0268721	1.15029	0.202
832	Charged multivesicular body protein 4B OS=Canis lupus familiaris OX=9615 GN=CHMP4B PE=3 SV=1	A0A8I3PLN8	CHMP4B	25 kDa	0.95	0.0222764	0.828171	-0.272
833	RAB8A, member RAS onco family OS=Canis lupus familiaris OX=9615 GN=RAB8A PE=3 SV=1	A0A8I3QBN7	RAB8A	30 kDa	0.95	0.0222764	0.920188	-0.12
834	Dihydropyrimidinase like 3 OS=Canis lupus familiaris OX=9615 GN=DPYSL3 PE=3 SV=1	A0A8I3PFZ1	DPYSL3	62 kDa	0.95	0.0222764	1.08824	0.122
835	Matrix metallopeptidase 2 OS=Canis lupus familiaris OX=9615 GN=MMP2 PE=3 SV=1	A0A8I3MD29	MMP2	69 kDa	0.96	0.0177288	0.325335	-1.62
836	Ubiquitin conjugating enzyme E2 K OS=Canis lupus familiaris OX=9615 GN=UBE2K PE=4 SV=1	A0A8I3MSC8	UBE2K	23 kDa	0.96	0.0177288	0.460094	-1.12
837	Interleukin enhancer binding factor 2 OS=Canis lupus familiaris OX=9615 GN=ILF2 PE=4 SV=1	A0A8I3MGS3	ILF2	43 kDa	0.96	0.0177288	0.815637	-0.294
838	Ribosome binding protein 1 OS=Canis lupus familiaris OX=9615 GN=RRBP1 PE=4 SV=1	A0A8I3PD78	RRBP1	164 kDa	0.96	0.0177288	0.920188	-0.12
839	PCI domain-containing protein OS=Canis lupus familiaris OX=9615 PE=4 SV=1	A0A8I3P8X2		40 kDa	0.96	0.0177288	1.15029	0.202
840	Serine/arginine-rich splicing factor 1 OS=Canis lupus familiaris OX=9615 GN=SRSF1 PE=3 SV=1	A0A8I3P1V7	SRSF1	28 kDa	0.97	0.0132283	0.591315	-0.758
841	Thioredoxin domain-containing protein OS=Canis lupus familiaris OX=9615 GN=TXNDC5 PE=4 SV=1	A0A8I3S2V9	TXNDC5	48 kDa	0.97	0.0132283	0.893166	-0.163
842	Ferritin heavy chain OS=Canis lupus familiaris OX=9615 GN=FTH1 PE=2 SV=3	Q95MP7	FTH1	21 kDa	0.97	0.0132283	0.920188	-0.12
843	Peptidase D OS=Canis lupus familiaris OX=9615 GN=PEPD PE=3 SV=1	A0A8I3RNY0	PEPD	55 kDa	0.97	0.0132283	1.03491	0.0495
844	Protein-L-isoaspartate O-methyltransferase OS=Canis lupus familiaris OX=9615 GN=PCMT1 PE=3 SV=1	A0A8I3S3U0	PCMT1	29 kDa	0.97	0.0132283	1.38032	0.465
845	threonine--tRNA ligase OS=Canis lupus familiaris OX=9615 GN=TARS1 PE=3 SV=1	A0A8I3MZD1	TARS1	84 kDa	0.97	0.0132283	1.38032	0.465
846	EMAP like 2 OS=Canis lupus familiaris OX=9615 GN=EML2 PE=3 SV=1	A0A8I3RTW8	EML2	73 kDa	0.98	0.00877392	0.920188	-0.12
847	Uncharacterized protein OS=Canis lupus familiaris OX=9615 GN=SUGT1 PE=3 SV=1	A0A8I3ND03	SUGT1	38 kDa	0.99	0.00436481	0.690159	-0.535
848	HMA domain-containing protein OS=Canis lupus familiaris OX=9615 PE=4 SV=1	A0A8I3PQ84		8 kDa	0.99	0.00436481	0.828171	-0.272
849	Cullin associated and neddylation dissociated 1 OS=Canis lupus familiaris OX=9615 GN=CAND1 PE=3 SV=1	A0A8I3NT24	CAND1	136 kDa	0.99	0.00436481	1.0615	0.0861
850	Ubiquitin carboxyl-terminal hydrolase OS=Canis lupus familiaris OX=9615 GN=USP14 PE=3 SV=1	A0A8I3MEG2	USP14	55 kDa	0.99	0.00436481	1.08975	0.124
851	Integrin beta OS=Canis lupus familiaris OX=9615 GN=ITGB1 PE=3 SV=1	A0A8I3MMP8	ITGB1	89 kDa	1	0	1.03491	0.0495
852	Calponin OS=Canis lupus familiaris OX=9615 GN=CNN2 PE=3 SV=1	A0A8I3NT50	CNN2	29 kDa	1	0	1.38032	0.465
853	Sushi, von Willebrand factor type A, EGF and pentraxin domain containing 1 OS=Canis lupus familiaris OX=9615 GN=SVEP1 PE=4 SV=1	A0A8I3NS86	SVEP1	389 kDa	--	#VALUE!	0.0445016	-4.49
854	Complement C1s OS=Canis lupus familiaris OX=9615 GN=C1S PE=4 SV=1	A0A8I3PUL5	C1S	78 kDa	--	#VALUE!	0.0460709	-4.44
855	Laminin subunit beta 2 OS=Canis lupus familiaris OX=9615 GN=LAMB2 PE=4 SV=1	A0A8I3QEM8	LAMB2	207 kDa	--	#VALUE!	0.0493776	-4.34
856	Extracellular matrix protein 1 OS=Canis lupus familiaris OX=9615 GN=ECM1 PE=4 SV=1	A0A8I3P5P0	ECM1	65 kDa	--	#VALUE!	0.0540336	-4.21
857	Thyroglobulin type-1 domain-containing protein OS=Canis lupus familiaris OX=9615 GN=IGFBP6 PE=4 SV=1	A0A8I3S4S1	IGFBP6	9 kDa	--	#VALUE!	0.0656073	-3.93
858	Podocan OS=Canis lupus familiaris OX=9615 GN=PODN PE=4 SV=1	A0A8I3P1R7	PODN	53 kDa	--	#VALUE!	0.0727958	-3.78
859	Collagen type XIV alpha 1 chain OS=Canis lupus familiaris OX=9615 GN=COL14A1 PE=4 SV=1	A0A8I3MY18	COL14A1	175 kDa	--	#VALUE!	0.076415	-3.71
860	NPC intracellular cholesterol transporter 2 OS=Canis lupus familiaris OX=9615 GN=NPC2 PE=3 SV=1	A0A8I3NVN8	NPC2	16 kDa	--	#VALUE!	0.0813339	-3.62
861	Transforming growth factor beta receptor 3 OS=Canis lupus familiaris OX=9615 GN=TGFBR3 PE=4 SV=1	A0A8I3RZ63	TGFBR3	94 kDa	--	#VALUE!	0.0859714	-3.54
862	N-acetylglucosamine-6-sulfatase OS=Canis lupus familiaris OX=9615 GN=GNS PE=3 SV=1	A0A8I3NER6	GNS	60 kDa	--	#VALUE!	0.105843	-3.24
863	Protein S OS=Canis lupus familiaris OX=9615 GN=PROS1 PE=4 SV=1	A0A8I3Q4J0	2001-12-01	67 kDa	--	#VALUE!	0.115023	-3.12
864	Coiled-coil domain containing 80 OS=Canis lupus familiaris OX=9615 GN=CCDC80 PE=4 SV=1	A0A8I3Q3Q8	CCDC80	107 kDa	--	#VALUE!	0.125869	-2.99
865	Complement C2 OS=Canis lupus familiaris OX=9615 GN=C2 PE=4 SV=1	A0A8I3NF11	C2	86 kDa	--	#VALUE!	0.133972	-2.9
866	Glucosamine-6-phosphate isomerase OS=Canis lupus familiaris OX=9615 GN=GNPDA1 PE=3 SV=1	A0A8I3NTY8	GNPDA1	33 kDa	--	#VALUE!	0.137738	-2.86
867	Integral membrane protein 2 OS=Canis lupus familiaris OX=9615 GN=ITM2B PE=3 SV=1	A0A8I3N344	ITM2B	18 kDa	--	#VALUE!	0.137738	-2.86
868	Podocan OS=Canis lupus familiaris OX=9615 GN=PODN PE=4 SV=1	A0A8I3P9X5	PODN	74 kDa	--	#VALUE!	0.137738	-2.86
869	Angiopoietin like 2 OS=Canis lupus familiaris OX=9615 GN=ANGPTL2 PE=4 SV=1	A0A8I3N7R9	ANGPTL2	57 kDa	--	#VALUE!	0.15283	-2.71
870	Myelin protein zero like 1 OS=Canis lupus familiaris OX=9615 GN=MPZL1 PE=4 SV=1	A0A8I3MQS7	MPZL1	29 kDa	--	#VALUE!	0.15283	-2.71
871	Macrophage colony-stimulating factor 1 OS=Canis lupus familiaris OX=9615 GN=CSF1 PE=4 SV=1	A0A8I3MKU0	CSF1	60 kDa	--	#VALUE!	0.171943	-2.54
872	H1.3 linker histone, cluster member OS=Canis lupus familiaris OX=9615 GN=H1-3 PE=3 SV=1	A0A8I3PXE6	H1-3	22 kDa	--	#VALUE!	0.19751	-2.34
873	Small ribosomal subunit protein uS10 OS=Canis lupus familiaris OX=9615 GN=LOC106559752 PE=3 SV=1	A0A8I3RXY4	LOC106559752	11 kDa	--	#VALUE!	0.19751	-2.34
874	Splicing factor 1 OS=Canis lupus familiaris OX=9615 GN=SF1 PE=3 SV=1	A0A8I3Q776	SF1	68 kDa	--	#VALUE!	0.19751	-2.34
875	C1q and TNF related 5 OS=Canis lupus familiaris OX=9615 GN=C1QTNF5 PE=4 SV=1	A0A8I3NXU5	C1QTNF5	25 kDa	--	#VALUE!	0.230047	-2.12
876	Calsyntenin 1 OS=Canis lupus familiaris OX=9615 GN=LOC479600 PE=3 SV=1	A0A8I3Q599	LOC479600	108 kDa	--	#VALUE!	0.230047	-2.12
877	Dystroglycan 1 OS=Canis lupus familiaris OX=9615 GN=DAG1 PE=3 SV=1	Q9TSZ6	DAG1	97 kDa	--	#VALUE!	0.230047	-2.12
878	Fibronectin type III domain containing 1 OS=Canis lupus familiaris OX=9615 GN=FNDC1 PE=4 SV=1	A0A8I3MGH3	FNDC1	192 kDa	--	#VALUE!	0.230047	-2.12
879	Myosin heavy chain 8 OS=Canis lupus familiaris OX=9615 GN=MYH8 PE=3 SV=1	A0A8I3RQG0	MYH8	222 kDa	--	#VALUE!	0.230047	-2.12
880	Collagen type XII alpha 1 chain OS=Canis lupus familiaris OX=9615 GN=COL12A1 PE=4 SV=1	A0A8I3NL35	COL12A1	333 kDa	--	#VALUE!	0.275476	-1.86
881	Cysteine rich protein 1 OS=Canis lupus familiaris OX=9615 GN=CRIP1 PE=4 SV=1	A0A8I3PT20	CRIP1	9 kDa	--	#VALUE!	0.275476	-1.86
882	Dermatopontin OS=Canis lupus familiaris OX=9615 GN=DPT PE=3 SV=1	A0A8I3RS96	DPT	24 kDa	--	#VALUE!	0.275476	-1.86
883	Erythrocyte membrane protein band 4.1 like 2 OS=Canis lupus familiaris OX=9615 GN=EPB41L2 PE=4 SV=1	A0A8I3MLL9	EPB41L2	120 kDa	--	#VALUE!	0.275476	-1.86
884	NBL1, DAN family BMP antagonist OS=Canis lupus familiaris OX=9615 GN=NBL1 PE=3 SV=1	A0A8I3RR78	NBL1	19 kDa	--	#VALUE!	0.275476	-1.86
885	Pyridoxal kinase OS=Canis lupus familiaris OX=9615 GN=PDXK PE=3 SV=1	A0A8I3NWJ0	PDXK	32 kDa	--	#VALUE!	0.275476	-1.86
886	Asporin OS=Canis lupus familiaris OX=9615 GN=ASPN PE=3 SV=1	A0A8I3PJ40	ASPN	42 kDa	--	#VALUE!	0.343885	-1.54
887	Calpain small subunit 1 OS=Canis lupus familiaris OX=9615 GN=CAPNS1 PE=4 SV=1	A0A8I3MEZ7	CAPNS1	29 kDa	--	#VALUE!	0.343885	-1.54
888	Creatine kinase M-type OS=Canis lupus familiaris OX=9615 GN=CKM PE=1 SV=3	P05123	CKM	43 kDa	--	#VALUE!	0.343885	-1.54
889	dimethylargininase OS=Canis lupus familiaris OX=9615 GN=DDAH2 PE=3 SV=1	A0A8I3NHQ9	DDAH2	30 kDa	--	#VALUE!	0.343885	-1.54
890	DnaJ heat shock protein family (Hsp40) member C8 OS=Canis lupus familiaris OX=9615 GN=DNAJC8 PE=4 SV=1	A0A8I3NB10	DNAJC8	30 kDa	--	#VALUE!	0.343885	-1.54
891	Eukaryotic translation initiation factor 3 subunit M OS=Canis lupus familiaris OX=9615 GN=EIF3M PE=3 SV=1	A0A8I3PRI3	EIF3M	28 kDa	--	#VALUE!	0.343885	-1.54
892	glutathione transferase OS=Canis lupus familiaris OX=9615 GN=LOC479912 PE=3 SV=1	A0A8I3RSA3	LOC479912	33 kDa	--	#VALUE!	0.343885	-1.54
893	Histidine--tRNA ligase, cytoplasmic OS=Canis lupus familiaris OX=9615 GN=HARS1 PE=4 SV=1	A0A8I3RQK9	HARS1	53 kDa	--	#VALUE!	0.343885	-1.54
894	Insulin like growth factor binding protein 6 OS=Canis lupus familiaris OX=9615 GN=IGFBP6 PE=4 SV=1	A0A8I3PEI1	IGFBP6	28 kDa	--	#VALUE!	0.343885	-1.54
895	Myosin heavy chain 8 OS=Canis lupus familiaris OX=9615 GN=MYH8 PE=3 SV=1	A0A8I3MLD2	MYH8	223 kDa	--	#VALUE!	0.343885	-1.54
896	Myosin light chain 1 OS=Canis lupus familiaris OX=9615 GN=MYL1 PE=4 SV=1	A0A8I3P4G4	MYL1	26 kDa	--	#VALUE!	0.343885	-1.54
897	Osteomodulin OS=Canis lupus familiaris OX=9615 GN=OMD PE=4 SV=1	A0A8I3S4Y4	OMD	48 kDa	--	#VALUE!	0.343885	-1.54
898	Platelet-activating factor acetylhydrolase OS=Canis lupus familiaris OX=9615 GN=PLA2G7 PE=2 SV=1	Q28262	PLA2G7	50 kDa	--	#VALUE!	0.343885	-1.54
899	Proteasome subunit beta OS=Canis lupus familiaris OX=9615 GN=PSMB2 PE=3 SV=1	A0A8I3NUC6	PSMB2	23 kDa	--	#VALUE!	0.343885	-1.54
900	Uncharacterized protein OS=Canis lupus familiaris OX=9615 GN=LOC491316 PE=4 SV=1	A0A8I3Q1D2	LOC491316	15 kDa	--	#VALUE!	0.343885	-1.54
901	Uncharacterized protein OS=Canis lupus familiaris OX=9615 PE=3 SV=1	A0A8I3S7N3		18 kDa	--	#VALUE!	0.343885	-1.54
902	Uncharacterized protein OS=Canis lupus familiaris OX=9615 PE=4 SV=1	A0A8I3PJM3		84 kDa	--	#VALUE!	0.343885	-1.54
903	Uncharacterized protein OS=Canis lupus familiaris OX=9615 PE=4 SV=1	A0A8I3S2R9		14 kDa	--	#VALUE!	0.343885	-1.54
904	Alpha-1,4 glucan phosphorylase OS=Canis lupus familiaris OX=9615 GN=PYGL PE=3 SV=1	A0A8I3N518	PYGL	103 kDa	--	#VALUE!	0.395021	-1.34
905	Neuromodulin OS=Canis lupus familiaris OX=9615 GN=GAP43 PE=3 SV=1	A0A8I3NKU6	GAP43	25 kDa	--	#VALUE!	0.395021	-1.34
906	NSFL1 cofactor p47 OS=Canis lupus familiaris OX=9615 GN=NSFL1C PE=4 SV=1	A0A8I3P8N0	NSFL1C	37 kDa	--	#VALUE!	0.395021	-1.34
907	Adenylosuccinate lyase OS=Canis lupus familiaris OX=9615 GN=ADSL PE=3 SV=1	A0A8I3P3A3	ADSL	55 kDa	--	#VALUE!	0.460094	-1.12
908	Cadherin 13 OS=Canis lupus familiaris OX=9615 GN=CDH13 PE=4 SV=1	A0A8I3P1Q7	CDH13	78 kDa	--	#VALUE!	0.460094	-1.12
909	Canopy FGF signaling regulator 2 OS=Canis lupus familiaris OX=9615 GN=CNPY2 PE=3 SV=1	A0A8I3RVQ5	CNPY2	21 kDa	--	#VALUE!	0.460094	-1.12
910	Cartilage acidic protein 1 OS=Canis lupus familiaris OX=9615 GN=CRTAC1 PE=4 SV=1	A0A8I3Q959	CRTAC1	67 kDa	--	#VALUE!	0.460094	-1.12
911	Dickkopf WNT signaling pathway inhibitor 3 OS=Canis lupus familiaris OX=9615 GN=DKK3 PE=3 SV=1	A0A8I3P0C0	DKK3	38 kDa	--	#VALUE!	0.460094	-1.12
912	Dihydrolipoyllysine-residue succinyltransferase component of 2-oxoglutarate dehydrogenase complex, mitochondrial OS=Canis lupus familiaris OX=9615 GN=DLST PE=3 SV=1	A0A8I3NVG0	DLST	65 kDa	--	#VALUE!	0.460094	-1.12
913	hexokinase OS=Canis lupus familiaris OX=9615 GN=HK1 PE=3 SV=1	A0A8I3MTA6	HK1	104 kDa	--	#VALUE!	0.460094	-1.12
914	Hydroxyacylglutathione hydrolase OS=Canis lupus familiaris OX=9615 GN=HAGH PE=3 SV=1	A0A8I3P3Q9	HAGH	47 kDa	--	#VALUE!	0.460094	-1.12
915	Myosin light chain 11 OS=Canis lupus familiaris OX=9615 GN=MYL11 PE=4 SV=1	A0A8I3P221	MYL11	17 kDa	--	#VALUE!	0.460094	-1.12
916	Neudesin neurotrophic factor OS=Canis lupus familiaris OX=9615 GN=NENF PE=4 SV=1	A0A8I3N6H0	NENF	19 kDa	--	#VALUE!	0.460094	-1.12
917	Nuclear mitotic apparatus protein 1 OS=Canis lupus familiaris OX=9615 GN=NUMA1 PE=4 SV=1	A0A8I3N6X9	NUMA1	238 kDa	--	#VALUE!	0.460094	-1.12
918	Prothymosin alpha OS=Canis lupus familiaris OX=9615 GN=PTMA PE=3 SV=1	A0A8I3PVA7	PTMA	14 kDa	--	#VALUE!	0.460094	-1.12
919	RRM domain-containing protein OS=Canis lupus familiaris OX=9615 GN=SFPQ PE=4 SV=1	A0A8I3NVM0	SFPQ	72 kDa	--	#VALUE!	0.460094	-1.12
920	Septin OS=Canis lupus familiaris OX=9615 GN=SEPTIN6 PE=3 SV=1	A0A8I3S249	SEPTIN6	50 kDa	--	#VALUE!	0.460094	-1.12
921	TNF alpha induced protein 6 OS=Canis lupus familiaris OX=9615 GN=TNFAIP6 PE=4 SV=1	A0A8I3N7F9	TNFAIP6	31 kDa	--	#VALUE!	0.460094	-1.12
922	Trifunctional purine biosynthetic protein adenosine-3 OS=Canis lupus familiaris OX=9615 GN=GART PE=3 SV=1	A0A8I3PRU8	GART	108 kDa	--	#VALUE!	0.460094	-1.12
923	Uncharacterized protein OS=Canis lupus familiaris OX=9615 GN=TMPO PE=3 SV=1	A0A8I3PQ05	TMPO	46 kDa	--	#VALUE!	0.460094	-1.12
924	Apoptosis inhibitor 5 OS=Canis lupus familiaris OX=9615 GN=API5 PE=3 SV=1	A0A8I3S176	API5	58 kDa	--	#VALUE!	0.552099	-0.857
925	Syndecan 4 OS=Canis lupus familiaris OX=9615 GN=SDC4 PE=3 SV=1	A0A8I3NWG4	SDC4	22 kDa	--	#VALUE!	0.552099	-0.857
926	WAP, follistatin/kazal, immunoglobulin, kunitz and netrin domain containing 1 OS=Canis lupus familiaris OX=9615 GN=WFIKKN1 PE=3 SV=1	A0A8I3QAQ1	WFIKKN1	66 kDa	--	#VALUE!	0.552099	-0.857
927	Lipocalin 2 OS=Canis lupus familiaris OX=9615 GN=LCN2 PE=3 SV=1	A0A8I3Q9B0	LCN2	23 kDa	--	#VALUE!	0.591315	-0.758
928	Early endosome antigen 1 OS=Canis lupus familiaris OX=9615 GN=EEA1 PE=4 SV=1	A0A8I3PCC1	EEA1	163 kDa	--	#VALUE!	0.627201	-0.673
929	26S proteasome non-ATPase regulatory subunit 5 OS=Canis lupus familiaris OX=9615 GN=PSMD5 PE=3 SV=1	A0A8I3NUK8	PSMD5	56 kDa	--	#VALUE!	0.690159	-0.535
930	40S ribosomal protein S15a OS=Canis lupus familiaris OX=9615 GN=RPS15A PE=3 SV=1	A0A8I3MV29	RPS15A	11 kDa	--	#VALUE!	0.690159	-0.535
931	Biotinidase OS=Canis lupus familiaris OX=9615 GN=BTD PE=3 SV=1	A0A8I3S835	BTD	60 kDa	--	#VALUE!	0.690159	-0.535
932	COP9 signalosome subunit 7A OS=Canis lupus familiaris OX=9615 GN=COPS7A PE=3 SV=1	A0A8I3QDI2	COPS7A	29 kDa	--	#VALUE!	0.690159	-0.535
933	Cystathionine gamma-lyase OS=Canis lupus familiaris OX=9615 GN=CTH PE=3 SV=1	A0A8I3NI74	CTH	59 kDa	--	#VALUE!	0.690159	-0.535
934	dimethylargininase OS=Canis lupus familiaris OX=9615 GN=DDAH1 PE=3 SV=1	A0A8I3MHL9	DDAH1	21 kDa	--	#VALUE!	0.690159	-0.535
935	ENAH actin regulator OS=Canis lupus familiaris OX=9615 GN=ENAH PE=3 SV=1	A0A8I3NAJ3	ENAH	69 kDa	--	#VALUE!	0.690159	-0.535
936	Heat shock 70 kDa protein 13 OS=Canis lupus familiaris OX=9615 GN=HSPA13 PE=2 SV=1	J9NU25	HSPA13	52 kDa	--	#VALUE!	0.690159	-0.535
937	High mobility group protein HMG-I/HMG-Y OS=Canis lupus familiaris OX=9615 GN=HMGA1 PE=3 SV=3	Q6URC2	HMGA1	12 kDa	--	#VALUE!	0.690159	-0.535
938	Mitogen-activated protein kinase OS=Canis lupus familiaris OX=9615 GN=MAPK1 PE=3 SV=1	A0A8I3PZP0	MAPK1	41 kDa	--	#VALUE!	0.690159	-0.535
939	RuvB-like helicase OS=Canis lupus familiaris OX=9615 GN=RUVBL1 PE=3 SV=1	A0A8I3P6G1	RUVBL1	50 kDa	--	#VALUE!	0.690159	-0.535
940	Small ubiquitin like modifier 1 OS=Canis lupus familiaris OX=9615 GN=SUMO1 PE=3 SV=1	A0A8I3NZS0	SUMO1	29 kDa	--	#VALUE!	0.690159	-0.535
941	SUMO-activating enzyme subunit 2 OS=Canis lupus familiaris OX=9615 GN=UBA2 PE=3 SV=1	A0A8I3MRU4	UBA2	65 kDa	--	#VALUE!	0.690159	-0.535
942	Vacuolar proton pump subunit B OS=Canis lupus familiaris OX=9615 GN=ATP6V1B2 PE=3 SV=1	A0A8I3Q2N9	ATP6V1B2	57 kDa	--	#VALUE!	0.690159	-0.535
943	Aspartyl aminopeptidase OS=Canis lupus familiaris OX=9615 GN=DNPEP PE=3 SV=1	A0A8I3QAI6	DNPEP	55 kDa	--	#VALUE!	0.828171	-0.272
944	Lysosomal associated membrane protein 1 OS=Canis lupus familiaris OX=9615 GN=LAMP1 PE=3 SV=1	A0A8I3PPW7	LAMP1	44 kDa	--	#VALUE!	0.828171	-0.272
945	Actin related protein 1A OS=Canis lupus familiaris OX=9615 GN=ACTR1A PE=3 SV=1	A0A8I3S4Z6	ACTR1A	45 kDa	--	#VALUE!	0.920188	-0.12
946	ATP synthase subunit beta OS=Canis lupus familiaris OX=9615 GN=ATP5F1B PE=3 SV=1	A0A8I3NCH2	ATP5F1B	54 kDa	--	#VALUE!	0.920188	-0.12
947	Nuclear transport factor 2 OS=Canis lupus familiaris OX=9615 GN=NUTF2 PE=4 SV=1	A0A8I3N375	NUTF2	14 kDa	--	#VALUE!	0.920188	-0.12
948	Proteasome subunit alpha type OS=Canis lupus familiaris OX=9615 GN=PSMA2 PE=3 SV=1	A0A8I3PCE5	PSMA2	26 kDa	--	#VALUE!	0.920188	-0.12
949	Protein arginine methyltransferase 1 OS=Canis lupus familiaris OX=9615 GN=PRMT1 PE=4 SV=1	A0A8I3PGA1	PRMT1	33 kDa	--	#VALUE!	1.03491	0.0495
950	peptidylprolyl isomerase OS=Canis lupus familiaris OX=9615 GN=FKBP9 PE=4 SV=1	A0A8I3PIH4	FKBP9	63 kDa	--	#VALUE!	1.15029	0.202
951	calcium/calmodulin-dependent protein kinase OS=Canis lupus familiaris OX=9615 GN=CAMK2D PE=3 SV=1	A0A8I3QH31	CAMK2D	59 kDa	--	#VALUE!	1.38032	0.465
952	Endoribonuclease LACTB2 OS=Canis lupus familiaris OX=9615 GN=LACTB2 PE=3 SV=1	A0A8I3PYE9	LACTB2	33 kDa	--	#VALUE!	1.38032	0.465
953	Epidermal growth factor receptor pathway substrate 15 like 1 OS=Canis lupus familiaris OX=9615 GN=EPS15L1 PE=4 SV=1	A0A8I3QMB9	EPS15L1	95 kDa	--	#VALUE!	1.38032	0.465
954	Extended synaptotagmin 1 OS=Canis lupus familiaris OX=9615 GN=ESYT1 PE=3 SV=1	A0A8I3N2N7	ESYT1	122 kDa	--	#VALUE!	1.38032	0.465
955	Heterogeneous nuclear ribonucleoprotein R OS=Canis lupus familiaris OX=9615 GN=HNRNPR PE=4 SV=1	A0A8I3NWS4	HNRNPR	71 kDa	--	#VALUE!	1.38032	0.465
956	High density lipoprotein binding protein OS=Canis lupus familiaris OX=9615 GN=HDLBP PE=4 SV=1	A0A8I3PSM2	HDLBP	142 kDa	--	#VALUE!	1.38032	0.465
957	Immunity related GTPase Q OS=Canis lupus familiaris OX=9615 GN=IRGQ PE=3 SV=1	A0A8I3M9Y7	IRGQ	65 kDa	--	#VALUE!	1.38032	0.465
958	Large ribosomal subunit protein eL30 OS=Canis lupus familiaris OX=9615 PE=3 SV=1	A0A8I3MP22		13 kDa	--	#VALUE!	1.38032	0.465
959	LDL receptor related protein 8 OS=Canis lupus familiaris OX=9615 GN=LRP8 PE=4 SV=1	A0A8I3P1F0	LRP8	97 kDa	--	#VALUE!	1.38032	0.465
960	N-acyl-aliphatic-L-amino acid amidohydrolase OS=Canis lupus familiaris OX=9615 GN=ACY1 PE=3 SV=1	A0A8I3QUB8	ACY1	77 kDa	--	#VALUE!	1.38032	0.465
961	Neural cell adhesion molecule 1 OS=Canis lupus familiaris OX=9615 GN=NCAM1 PE=4 SV=1	A0A8I3MN47	NCAM1	119 kDa	--	#VALUE!	1.38032	0.465
962	Poly(A) binding protein interacting protein 1 OS=Canis lupus familiaris OX=9615 GN=PAIP1 PE=4 SV=1	A0A8I3MEB1	PAIP1	40 kDa	--	#VALUE!	1.38032	0.465
963	Prefoldin subunit 3 OS=Canis lupus familiaris OX=9615 GN=VBP1 PE=3 SV=1	A0A8I3P4S3	VBP1	22 kDa	--	#VALUE!	1.38032	0.465
964	Proteasome 26S subunit, non-ATPase 6 OS=Canis lupus familiaris OX=9615 GN=PSMD6 PE=4 SV=1	A0A8I3RXK2	PSMD6	42 kDa	--	#VALUE!	1.38032	0.465
965	Protein kinase cAMP-dependent type II regulatory subunit alpha OS=Canis lupus familiaris OX=9615 GN=PRKAR2A PE=3 SV=1	A0A8I3QLN7	PRKAR2A	45 kDa	--	#VALUE!	1.38032	0.465
966	Prothrombin OS=Canis lupus familiaris OX=9615 GN=F2 PE=3 SV=1	A0A8I3PUT1	F2	70 kDa	--	#VALUE!	1.38032	0.465
967	RNA transcription, translation and transport factor protein OS=Canis lupus familiaris OX=9615 GN=RTRAF PE=3 SV=1	A0A8I3MKM6	RTRAF	28 kDa	--	#VALUE!	1.38032	0.465
968	SEC24 homolog D, COPII coat complex component OS=Canis lupus familiaris OX=9615 GN=SEC24D PE=3 SV=1	A0A8I3SCF9	SEC24D	113 kDa	--	#VALUE!	1.38032	0.465
969	SH3 domain binding glutamate rich protein like OS=Canis lupus familiaris OX=9615 GN=SH3BGRL PE=3 SV=1	A0A8I3S5M4	SH3BGRL	15 kDa	--	#VALUE!	1.38032	0.465
970	Sorcin OS=Canis lupus familiaris OX=9615 GN=SRI PE=4 SV=1	A0A8I3RY81	SRI	22 kDa	--	#VALUE!	1.38032	0.465
971	Tubulin tyrosine ligase like 12 OS=Canis lupus familiaris OX=9615 GN=TTLL12 PE=4 SV=1	A0A8I3NI92	TTLL12	92 kDa	--	#VALUE!	1.38032	0.465
972	Uncharacterized protein OS=Canis lupus familiaris OX=9615 GN=COPS8 PE=4 SV=1	A0A8I3Q3Z1	COPS8	19 kDa	--	#VALUE!	1.38032	0.465
973	W2 domain-containing protein OS=Canis lupus familiaris OX=9615 PE=3 SV=1	A0A8I3Q7M7		30 kDa	--	#VALUE!	1.38032	0.465
974	Lymphocyte cytosolic protein 1 OS=Canis lupus familiaris OX=9615 GN=LCP1 PE=4 SV=1	A0A8I3MXC1	LCP1	71 kDa	--	#VALUE!	1.84038	0.88
975	Ribosomal protein L7 OS=Canis lupus familiaris OX=9615 GN=RPL7 PE=3 SV=1	A0A8I3Q3I5	RPL7	30 kDa	--	#VALUE!	1.84038	0.88
976	Calpain 1 OS=Canis lupus familiaris OX=9615 GN=CAPN1 PE=3 SV=1	A0A8I3PQP3	CAPN1	78 kDa	--	#VALUE!	2.07053	1.05
977	Carbonyl reductase (NADPH) OS=Canis lupus familiaris OX=9615 GN=CBR1 PE=3 SV=1	A0A8I3S669	CBR1	33 kDa	--	#VALUE!	2.07053	1.05
978	Integrin subunit alpha 5 OS=Canis lupus familiaris OX=9615 GN=ITGA5 PE=3 SV=1	A0A8I3S2B2	ITGA5	114 kDa	--	#VALUE!	2.07053	1.05
979	Valine--tRNA ligase OS=Canis lupus familiaris OX=9615 GN=VARS1 PE=3 SV=1	A0A8I3NMY0	VARS1	140 kDa	--	#VALUE!	2.07053	1.05
980	Adipogenesis regulatory factor OS=Canis lupus familiaris OX=9615 GN=ADIRF PE=4 SV=1	A0A8I3RTQ4	ADIRF	8 kDa	--	#VALUE!	2.75108	1.46
981	Aminopeptidase like 1 OS=Canis lupus familiaris OX=9615 GN=NPEPL1 PE=3 SV=1	A0A8I3NGL3	NPEPL1	56 kDa	--	#VALUE!	2.75108	1.46
982	AP-1 complex subunit gamma OS=Canis lupus familiaris OX=9615 GN=AP1G1 PE=3 SV=1	A0A8I3N275	AP1G1	92 kDa	--	#VALUE!	2.75108	1.46
983	Bridging integrator 1 OS=Canis lupus familiaris OX=9615 GN=BIN1 PE=4 SV=1	A0A8I3PFM7	BIN1	76 kDa	--	#VALUE!	2.75108	1.46
984	Caveolae associated protein 3 OS=Canis lupus familiaris OX=9615 GN=CAVIN3 PE=3 SV=1	A0A8I3N1D8	CAVIN3	40 kDa	--	#VALUE!	2.75108	1.46
985	Complement C7 OS=Canis lupus familiaris OX=9615 GN=C7 PE=3 SV=1	A0A8I3MQ72	C7	95 kDa	--	#VALUE!	2.75108	1.46
986	Follistatin like 3 OS=Canis lupus familiaris OX=9615 GN=FSTL3 PE=4 SV=1	A0A8I3NY94	FSTL3	28 kDa	--	#VALUE!	2.75108	1.46
987	Four and a half LIM domains 3 OS=Canis lupus familiaris OX=9615 GN=FHL3 PE=4 SV=1	A0A8I3QAY6	FHL3	32 kDa	--	#VALUE!	2.75108	1.46
988	High mobility group box 2 OS=Canis lupus familiaris OX=9615 GN=HMGB2 PE=3 SV=1	A0A8I3P9Q5	HMGB2	24 kDa	--	#VALUE!	2.75108	1.46
989	Mitogen-activated protein kinase OS=Canis lupus familiaris OX=9615 GN=MAPK3 PE=3 SV=1	A0A8I3N0N1	MAPK3	39 kDa	--	#VALUE!	2.75108	1.46
990	RNA helicase OS=Canis lupus familiaris OX=9615 GN=DDX3X PE=3 SV=1	A0A8I3PXH6	DDX3X	73 kDa	--	#VALUE!	2.75108	1.46
991	SEC24 homolog D, COPII coat complex component OS=Canis lupus familiaris OX=9615 GN=SEC24D PE=4 SV=1	A0A8I3QW97	SEC24D	44 kDa	--	#VALUE!	2.75108	1.46
992	Serine hydroxymethyltransferase OS=Canis lupus familiaris OX=9615 GN=SHMT2 PE=3 SV=1	A0A8I3N480	SHMT2	56 kDa	--	#VALUE!	2.75108	1.46
993	T-complex protein 1 subunit gamma OS=Canis lupus familiaris OX=9615 GN=CCT3 PE=3 SV=1	A0A8I3RV88	CCT3	61 kDa	--	#VALUE!	2.75108	1.46
994	Tripeptidyl-peptidase 2 OS=Canis lupus familiaris OX=9615 GN=TPP2 PE=3 SV=1	A0A8I3PZT5	TPP2	130 kDa	--	#VALUE!	2.75108	1.46
995	Uncharacterized protein OS=Canis lupus familiaris OX=9615 GN=BSG PE=4 SV=1	A0A8I3P4K7	BSG	35 kDa	--	#VALUE!	2.75108	1.46
996	Phosphoglucomutase 5 OS=Canis lupus familiaris OX=9615 GN=PGM5 PE=3 SV=1	A0A8I3MPS0	PGM5	62 kDa	--	#VALUE!	3.22657	1.69
997	Alpha-1,4 glucan phosphorylase OS=Canis lupus familiaris OX=9615 GN=PYGB PE=3 SV=1	A0A8I3Q6I7	PYGB	97 kDa	--	#VALUE!	3.45815	1.79
998	Glutathione S-transferase omega OS=Canis lupus familiaris OX=9615 GN=GSTO1 PE=3 SV=1	A0A8I3Q1F5	GSTO1	24 kDa	--	#VALUE!	3.45815	1.79
999	Coagulation factor V OS=Canis lupus familiaris OX=9615 GN=F5 PE=3 SV=1	A0A8I3MSW8	F5	248 kDa	--	#VALUE!	4.14106	2.05
1000	Glucose-6-phosphate 1-dehydrogenase OS=Canis lupus familiaris OX=9615 GN=G6PD PE=3 SV=1	A0A8I3Q7C5	G6PD	70 kDa	--	#VALUE!	4.14106	2.05
1001	Large ribosomal subunit protein uL2 OS=Canis lupus familiaris OX=9615 GN=RPL8 PE=3 SV=1	A0A8I3RWX4	RPL8	28 kDa	--	#VALUE!	4.14106	2.05
1002	Matrin 3 OS=Canis lupus familiaris OX=9615 GN=MATR3 PE=4 SV=1	A0A8I3PJD9	MATR3	93 kDa	--	#VALUE!	4.14106	2.05
1003	NSF attachment protein alpha OS=Canis lupus familiaris OX=9615 GN=NAPA PE=3 SV=1	A0A8I3MLQ0	NAPA	33 kDa	--	#VALUE!	4.14106	2.05
1004	PML-RARA regulated adaptor molecule 1 OS=Canis lupus familiaris OX=9615 GN=PRAM1 PE=4 SV=1	A0A8I3RUW9	PRAM1	66 kDa	--	#VALUE!	4.14106	2.05
1005	Semaphorin 7A (John Milton Hagen blood group) OS=Canis lupus familiaris OX=9615 GN=SEMA7A PE=3 SV=1	A0A8I3Q300	SEMA7A	73 kDa	--	#VALUE!	4.14106	2.05
1006	Signal recognition particle subunit SRP68 OS=Canis lupus familiaris OX=9615 GN=SRP68 PE=3 SV=1	A0A8I3PK44	1968-07-01	70 kDa	--	#VALUE!	4.14106	2.05
1007	Tubulin folding cofactor B OS=Canis lupus familiaris OX=9615 GN=TBCB PE=3 SV=1	A0A8I3MF18	TBCB	27 kDa	--	#VALUE!	4.14106	2.05
1008	Calponin OS=Canis lupus familiaris OX=9615 GN=CNN3 PE=3 SV=1	A0A8I3NQX1	CNN3	36 kDa	--	#VALUE!	5.50217	2.46
1009	Eukaryotic translation initiation factor 4E OS=Canis lupus familiaris OX=9615 GN=LOC119866572 PE=3 SV=1	A0A8I3QYF5	LOC119866572	21 kDa	--	#VALUE!	5.50217	2.46
1010	Latexin OS=Canis lupus familiaris OX=9615 GN=LXN PE=3 SV=1	A0A8I3PT76	LXN	25 kDa	--	#VALUE!	5.50217	2.46
1011	Uncharacterized protein OS=Canis lupus familiaris OX=9615 GN=PAFAH1B3 PE=4 SV=1	A0A8I3MH35	PAFAH1B3	26 kDa	--	#VALUE!	5.50217	2.46
1012	Xaa-Arg dipeptidase OS=Canis lupus familiaris OX=9615 GN=PM20D2 PE=3 SV=1	A0A8I3N3F7	PM20D2	47 kDa	--	#VALUE!	5.50217	2.46
1013	Malignant T-cell-amplified sequence OS=Canis lupus familiaris OX=9615 GN=MCTS1 PE=3 SV=1	A0A8I3PNX2	MCTS1	21 kDa	--	#VALUE!	6.9163	2.79
1014	HGF activator OS=Canis lupus familiaris OX=9615 GN=HGFAC PE=4 SV=1	A0A8I3NC74	HGFAC	70 kDa	--	#VALUE!	8.28212	3.05
1015	Prostaglandin E synthase 3 OS=Canis lupus familiaris OX=9615 GN=ATP5F1B PE=3 SV=1	A0A8I3NAU5	ATP5F1B	37 kDa	--	#VALUE!	8.28212	3.05
1016	Proteasome 26S subunit, non-ATPase 3 OS=Canis lupus familiaris OX=9615 GN=PSMD3 PE=3 SV=1	A0A8I3NH42	PSMD3	61 kDa	--	#VALUE!	8.28212	3.05
1017	Rac family small GTPase 1 OS=Canis lupus familiaris OX=9615 GN=RAC1 PE=4 SV=1	A0A8I3N6F6	RAC1	22 kDa	--	#VALUE!	8.28212	3.05
1018	Stress-70 protein, mitochondrial OS=Canis lupus familiaris OX=9615 GN=HSPA9 PE=3 SV=1	A0A8I3PQ37	HSPA9	74 kDa	--	#VALUE!	8.28212	3.05
1019	T-complex protein 1 subunit theta OS=Canis lupus familiaris OX=9615 GN=CCT8 PE=3 SV=1	A0A8I3S0W8	CCT8	77 kDa	--	#VALUE!	8.28212	3.05
1020	Protein kinase C and casein kinase substrate in neurons 2 OS=Canis lupus familiaris OX=9615 GN=PACSIN2 PE=3 SV=1	A0A8I3NUA9	PACSIN2	51 kDa	--	#VALUE!	9.64646	3.27
1021	Reticulocalbin 3 OS=Canis lupus familiaris OX=9615 GN=RCN3 PE=4 SV=1	A0A8I3PNJ3	RCN3	38 kDa	--	#VALUE!	9.64646	3.27
1022	Ribosomal protein L26 OS=Canis lupus familiaris OX=9615 GN=RPL26 PE=3 SV=1	A0A8I3MIA0	RPL26	13 kDa	--	#VALUE!	9.64646	3.27
1023	Heat shock protein 105 kDa OS=Canis lupus familiaris OX=9615 GN=HSPH1 PE=3 SV=1	A0A8I3PBN0	HSPH1	92 kDa	--	#VALUE!	12.3805	3.63
1024	Inter-alpha-trypsin inhibitor heavy chain 1 OS=Canis lupus familiaris OX=9615 GN=ITIH1 PE=3 SV=1	A0A8I3Q1W7	ITIH1	100 kDa	--	#VALUE!	13.8326	3.79
1025	Serine/threonine-protein phosphatase OS=Canis lupus familiaris OX=9615 GN=PPP1CB PE=3 SV=1	A0A8I3NGF5	PPP1CB	37 kDa	--	#VALUE!	13.8326	3.79
1026	ABI family member 3 binding protein OS=Canis lupus familiaris OX=9615 GN=ABI3BP PE=4 SV=1	A0A8I3NYT0	ABI3BP	129 kDa	--	#VALUE!	#VALUE!	Missing Value
1027	Acidic leucine-rich nuclear phosphoprotein 32 family member OS=Canis lupus familiaris OX=9615 GN=ANP32A PE=3 SV=1	A0A8I3S455	ANP32A	29 kDa	--	#VALUE!	#VALUE!	Missing Value
1028	ADAM metallopeptidase domain 10 OS=Canis lupus familiaris OX=9615 GN=ADAM10 PE=4 SV=1	A0A8I3P0M4	ADAM10	84 kDa	--	#VALUE!	#VALUE!	Missing Value
1029	ADAM metallopeptidase domain 12 OS=Canis lupus familiaris OX=9615 GN=ADAM12 PE=4 SV=1	A0A8I3PTF2	ADAM12	99 kDa	--	#VALUE!	#VALUE!	Missing Value
1030	ADAM metallopeptidase with thrombospondin type 1 motif 1 OS=Canis lupus familiaris OX=9615 GN=ADAMTS1 PE=4 SV=1	A0A8I3P1X0	ADAMTS1	102 kDa	--	#VALUE!	#VALUE!	Missing Value
1031	Adenine phosphoribosyltransferase OS=Canis lupus familiaris OX=9615 GN=APRT PE=3 SV=1	A0A8I3MH54	APRT	20 kDa	--	#VALUE!	#VALUE!	Missing Value
1032	alpha-1,2-Mannosidase OS=Canis lupus familiaris OX=9615 GN=MAN1A1 PE=3 SV=1	A0A8I3N7J6	MAN1A1	73 kDa	--	#VALUE!	#VALUE!	Missing Value
1033	Alpha-L-fucosidase OS=Canis lupus familiaris OX=9615 GN=FUCA1 PE=3 SV=1	A0A8I3P3M7	FUCA1	51 kDa	--	#VALUE!	#VALUE!	Missing Value
1034	Alpha-mannosidase OS=Canis lupus familiaris OX=9615 GN=MAN2B1 PE=3 SV=1	A0A8I3NTM5	MAN2B1	110 kDa	--	#VALUE!	#VALUE!	Missing Value
1035	Alpha-mannosidase OS=Canis lupus familiaris OX=9615 GN=MAN2B1 PE=3 SV=1	A0A8I3NS02	MAN2B1	110 kDa	--	#VALUE!	#VALUE!	Missing Value
1036	Amyloid beta precursor like protein 2 OS=Canis lupus familiaris OX=9615 GN=APLP2 PE=3 SV=1	A0A8I3NFP2	APLP2	59 kDa	--	#VALUE!	#VALUE!	Missing Value
1037	Amyloid beta precursor like protein 2 OS=Canis lupus familiaris OX=9615 GN=APLP2 PE=3 SV=1	A0A8I3N111	APLP2	85 kDa	--	#VALUE!	#VALUE!	Missing Value
1038	Angiopoietin like 1 OS=Canis lupus familiaris OX=9615 GN=ANGPTL1 PE=4 SV=1	A0A8I3N7B9	ANGPTL1	57 kDa	--	#VALUE!	#VALUE!	Missing Value
1039	ATP synthase F1 subunit delta OS=Canis lupus familiaris OX=9615 GN=ATP5F1D PE=3 SV=1	A0A8I3NCZ3	ATP5F1D	18 kDa	--	#VALUE!	#VALUE!	Missing Value
1040	Beta-1,4-glucuronyltransferase 1 OS=Canis lupus familiaris OX=9615 GN=B4GAT1 PE=3 SV=1	A0A8I3NME9	B4GAT1	70 kDa	--	#VALUE!	#VALUE!	Missing Value
1041	Beta-galactosidase OS=Canis lupus familiaris OX=9615 GN=GLB1 PE=3 SV=1	A0A8I3PJJ8	GLB1	75 kDa	--	#VALUE!	#VALUE!	Missing Value
1042	Cadherin 13 OS=Canis lupus familiaris OX=9615 GN=CDH13 PE=4 SV=1	A0A8I3RZN1	CDH13	74 kDa	--	#VALUE!	#VALUE!	Missing Value
1043	Carboxypeptidase E OS=Canis lupus familiaris OX=9615 GN=CPE PE=3 SV=1	A0A8I3N249	CPE	74 kDa	--	#VALUE!	#VALUE!	Missing Value
1044	Carboxypeptidase E OS=Canis lupus familiaris OX=9615 GN=CPE PE=3 SV=1	A0A8I3N117	CPE	53 kDa	--	#VALUE!	#VALUE!	Missing Value
1045	Carboxypeptidase OS=Canis lupus familiaris OX=9615 GN=SCPEP1 PE=3 SV=1	A0A8I3NVI7	SCPEP1	50 kDa	--	#VALUE!	#VALUE!	Missing Value
1046	Carboxypeptidase X, M14 family member 1 OS=Canis lupus familiaris OX=9615 GN=CPXM1 PE=3 SV=1	A0A8I3NVC8	CPXM1	82 kDa	--	#VALUE!	#VALUE!	Missing Value
1047	Caspase 14 OS=Canis lupus familiaris OX=9615 GN=CASP14 PE=3 SV=1	A0A8I3NXI7	CASP14	28 kDa	--	#VALUE!	#VALUE!	Missing Value
1048	Cathepsin H OS=Canis lupus familiaris OX=9615 GN=CTSH PE=3 SV=1	A0A8I3MSD7	CTSH	37 kDa	--	#VALUE!	#VALUE!	Missing Value
1049	Cathepsin K OS=Canis lupus familiaris OX=9615 GN=CTSK PE=2 SV=1	Q3ZKN1	CTSK	37 kDa	--	#VALUE!	#VALUE!	Missing Value
1050	cathepsin X OS=Canis lupus familiaris OX=9615 GN=CTSZ PE=3 SV=1	A0A8I3NT46	CTSZ	44 kDa	--	#VALUE!	#VALUE!	Missing Value
1051	CLN5 intracellular trafficking protein OS=Canis lupus familiaris OX=9615 GN=CLN5 PE=3 SV=1	A0A8I3PXR4	CLN5	22 kDa	--	#VALUE!	#VALUE!	Missing Value
1052	Collectin subfamily member 12 OS=Canis lupus familiaris OX=9615 GN=COLEC12 PE=4 SV=1	A0A8I3MJN7	COLEC12	82 kDa	--	#VALUE!	#VALUE!	Missing Value
1053	Complement C1r OS=Canis lupus familiaris OX=9615 GN=C1R PE=4 SV=1	A0A8I3PJQ7	C1R	89 kDa	--	#VALUE!	#VALUE!	Missing Value
1054	Complement C1r OS=Canis lupus familiaris OX=9615 GN=C1R PE=4 SV=1	A0A8I3Q683	C1R	77 kDa	--	#VALUE!	#VALUE!	Missing Value
1055	CutA divalent cation tolerance homolog OS=Canis lupus familiaris OX=9615 GN=CUTA PE=3 SV=1	A0A8I3PMV7	CUTA	17 kDa	--	#VALUE!	#VALUE!	Missing Value
1056	CXXC motif containing zinc binding protein OS=Canis lupus familiaris OX=9615 GN=CZIB PE=3 SV=1	A0A8I3P3G1	CZIB	24 kDa	--	#VALUE!	#VALUE!	Missing Value
1057	Cytochrome c oxidase subunit OS=Canis lupus familiaris OX=9615 GN=LOC612644 PE=3 SV=1	A0A8I3MRB3	LOC612644	10 kDa	--	#VALUE!	#VALUE!	Missing Value
1058	deoxyribonuclease II OS=Canis lupus familiaris OX=9615 GN=DNASE2 PE=3 SV=1	A0A8I3P5U3	DNASE2	40 kDa	--	#VALUE!	#VALUE!	Missing Value
1059	Ectonucleotide pyrophosphatase/phosphodiesterase 2 OS=Canis lupus familiaris OX=9615 GN=ENPP2 PE=4 SV=1	A0A8I3N587	ENPP2	52 kDa	--	#VALUE!	#VALUE!	Missing Value
1060	EGF containing fibulin extracellular matrix protein 1 OS=Canis lupus familiaris OX=9615 GN=EFEMP1 PE=4 SV=1	A0A8I3NN55	EFEMP1	55 kDa	--	#VALUE!	#VALUE!	Missing Value
1061	EMAP like 1 OS=Canis lupus familiaris OX=9615 GN=EML1 PE=3 SV=1	A0A8I3MVL2	EML1	92 kDa	--	#VALUE!	#VALUE!	Missing Value
1062	Endoplasmic reticulum protein 44 OS=Canis lupus familiaris OX=9615 GN=ERP44 PE=4 SV=1	A0A8I3N2H6	ERP44	54 kDa	--	#VALUE!	#VALUE!	Missing Value
1063	Endothelial cell specific molecule 1 OS=Canis lupus familiaris OX=9615 GN=ESM1 PE=4 SV=1	A0A8I3NHV3	ESM1	20 kDa	--	#VALUE!	#VALUE!	Missing Value
1064	Extracellular matrix protein 2 OS=Canis lupus familiaris OX=9615 GN=ECM2 PE=4 SV=1	A0A8I3PNB4	ECM2	73 kDa	--	#VALUE!	#VALUE!	Missing Value
1065	Fibronectin type-III domain-containing protein OS=Canis lupus familiaris OX=9615 PE=4 SV=1	A0A8I3NTW0		159 kDa	--	#VALUE!	#VALUE!	Missing Value
1066	Fibulin 5 OS=Canis lupus familiaris OX=9615 GN=FBLN5 PE=4 SV=1	A0A8I3PA99	FBLN5	49 kDa	--	#VALUE!	#VALUE!	Missing Value
1067	Four and a half LIM domains 2 OS=Canis lupus familiaris OX=9615 GN=FHL2 PE=4 SV=1	A0A8I3NEJ6	FHL2	32 kDa	--	#VALUE!	#VALUE!	Missing Value
1068	Gremlin 1, DAN family BMP antagonist OS=Canis lupus familiaris OX=9615 PE=3 SV=1	A0A8I3SCY1		26 kDa	--	#VALUE!	#VALUE!	Missing Value
1069	Hyaluronidase OS=Canis lupus familiaris OX=9615 GN=HYAL1 PE=3 SV=1	A0A8I3PI48	HYAL1	88 kDa	--	#VALUE!	#VALUE!	Missing Value
1070	IFI30 lysosomal thiol reductase OS=Canis lupus familiaris OX=9615 GN=IFI30 PE=3 SV=1	A0A8I3PSI0	IFI30	28 kDa	--	#VALUE!	#VALUE!	Missing Value
1071	Immunoglobulin superfamily containing leucine rich repeat OS=Canis lupus familiaris OX=9615 GN=ISLR PE=4 SV=1	A0A8I3Q1S9	ISLR	46 kDa	--	#VALUE!	#VALUE!	Missing Value
1072	Integrin subunit beta like 1 OS=Canis lupus familiaris OX=9615 GN=ITGBL1 PE=4 SV=1	A0A8I3Q988	ITGBL1	48 kDa	--	#VALUE!	#VALUE!	Missing Value
1073	Integrin subunit beta like 1 OS=Canis lupus familiaris OX=9615 GN=ITGBL1 PE=4 SV=1	A0A8I3PXW7	ITGBL1	54 kDa	--	#VALUE!	#VALUE!	Missing Value
1074	Inter-alpha-trypsin inhibitor heavy chain 5 OS=Canis lupus familiaris OX=9615 GN=ITIH5 PE=4 SV=1	A0A8I3MIG0	ITIH5	93 kDa	--	#VALUE!	#VALUE!	Missing Value
1075	Interleukin 18 receptor 1 OS=Canis lupus familiaris OX=9615 GN=IL1RL1 PE=3 SV=1	A0A8I3RXZ8	IL1RL1	60 kDa	--	#VALUE!	#VALUE!	Missing Value
1076	Laminin subunit alpha 2 OS=Canis lupus familiaris OX=9615 GN=LAMA2 PE=4 SV=1	A0A8I3RRA4	LAMA2	341 kDa	--	#VALUE!	#VALUE!	Missing Value
1077	Laminin subunit alpha 4 OS=Canis lupus familiaris OX=9615 GN=LAMA4 PE=4 SV=1	A0A8I3PFE5	LAMA4	199 kDa	--	#VALUE!	#VALUE!	Missing Value
1078	Latent transforming growth factor beta binding protein 4 OS=Canis lupus familiaris OX=9615 GN=LTBP4 PE=4 SV=1	A0A8I3MV94	LTBP4	173 kDa	--	#VALUE!	#VALUE!	Missing Value
1079	Latent transforming growth factor beta binding protein 4 OS=Canis lupus familiaris OX=9615 GN=LTBP4 PE=4 SV=1	A0A8I3RSW0	LTBP4	175 kDa	--	#VALUE!	#VALUE!	Missing Value
1080	Legumain OS=Canis lupus familiaris OX=9615 GN=LGMN PE=3 SV=1	A0A8I3PCQ2	LGMN	46 kDa	--	#VALUE!	#VALUE!	Missing Value
1081	Matrix metallopeptidase 12 OS=Canis lupus familiaris OX=9615 GN=MMP12 PE=3 SV=1	A0A8I3MBX9	MMP12	53 kDa	--	#VALUE!	#VALUE!	Missing Value
1082	Matrix metalloproteinase-9 OS=Canis lupus familiaris OX=9615 GN=MMP9 PE=3 SV=1	A0A8I3S2Q7	MMP9	77 kDa	--	#VALUE!	#VALUE!	Missing Value
1083	Matrix remodeling-associated protein 8 OS=Canis lupus familiaris OX=9615 GN=MXRA8 PE=4 SV=1	A0A8I3S4Y1	MXRA8	38 kDa	--	#VALUE!	#VALUE!	Missing Value
1084	Microfibril associated protein 2 OS=Canis lupus familiaris OX=9615 GN=MFAP2 PE=3 SV=1	A0A8I3MLA0	MFAP2	21 kDa	--	#VALUE!	#VALUE!	Missing Value
1085	Myosin heavy chain 1 OS=Canis lupus familiaris OX=9615 GN=MYH1 PE=3 SV=1	A0A8I3MN85	MYH1	225 kDa	--	#VALUE!	#VALUE!	Missing Value
1086	Myosin heavy chain 4 OS=Canis lupus familiaris OX=9615 GN=MYH4 PE=3 SV=1	A0A8I3RQQ3	MYH4	223 kDa	--	#VALUE!	#VALUE!	Missing Value
1087	Myosin-2 OS=Canis lupus familiaris OX=9615 GN=MYH2 PE=3 SV=1	Q076A7	MYH2	223 kDa	--	#VALUE!	#VALUE!	Missing Value
1088	N-acetyl-alpha-glucosaminidase OS=Canis lupus familiaris OX=9615 GN=NAGLU PE=4 SV=1	A0A8I3NA03	NAGLU	83 kDa	--	#VALUE!	#VALUE!	Missing Value
1089	Nidogen 1 OS=Canis lupus familiaris OX=9615 GN=NID1 PE=4 SV=1	A0A8I3MUT8	NID1	136 kDa	--	#VALUE!	#VALUE!	Missing Value
1090	Olfactomedin like 2B OS=Canis lupus familiaris OX=9615 GN=OLFML2B PE=4 SV=1	A0A8I3PU13	OLFML2B	78 kDa	--	#VALUE!	#VALUE!	Missing Value
1091	Olfactomedin like 3 OS=Canis lupus familiaris OX=9615 GN=OLFML3 PE=4 SV=1	A0A8I3PPB1	OLFML3	46 kDa	--	#VALUE!	#VALUE!	Missing Value
1092	Out at first protein homolog OS=Canis lupus familiaris OX=9615 GN=OAF PE=3 SV=1	A0A8I3P258	OAF	37 kDa	--	#VALUE!	#VALUE!	Missing Value
1093	Peptidase domain containing associated with muscle regeneration 1 OS=Canis lupus familiaris OX=9615 GN=PAMR1 PE=4 SV=1	A0A8I3PCJ1	PAMR1	67 kDa	--	#VALUE!	#VALUE!	Missing Value
1094	Peptidase domain containing associated with muscle regeneration 1 OS=Canis lupus familiaris OX=9615 GN=PAMR1 PE=4 SV=1	A0A8I3S4T0	PAMR1	81 kDa	--	#VALUE!	#VALUE!	Missing Value
1095	Peptidylglycine alpha-amidating monooxygenase OS=Canis lupus familiaris OX=9615 GN=PAM PE=3 SV=1	A0A8I3MEC5	PAM	107 kDa	--	#VALUE!	#VALUE!	Missing Value
1096	Periostin OS=Canis lupus familiaris OX=9615 GN=POSTN PE=4 SV=1	A0A8I3QCL8	POSTN	90 kDa	--	#VALUE!	#VALUE!	Missing Value
1097	Periplakin OS=Canis lupus familiaris OX=9615 GN=PPL PE=4 SV=1	A0A8I3NRN0	PPL	191 kDa	--	#VALUE!	#VALUE!	Missing Value
1098	Phospholipase B-like OS=Canis lupus familiaris OX=9615 GN=PLBD2 PE=3 SV=1	A0A8I3S7X3	PLBD2	62 kDa	--	#VALUE!	#VALUE!	Missing Value
1099	Platelet-derived growth factor receptor beta OS=Canis lupus familiaris OX=9615 GN=PDGFRB PE=3 SV=1	A0A8I3N488	PDGFRB	126 kDa	--	#VALUE!	#VALUE!	Missing Value
1100	Platelet-derived growth factor receptor-like protein OS=Canis lupus familiaris OX=9615 GN=PDGFRL PE=4 SV=1	A0A8I3NZC5	PDGFRL	42 kDa	--	#VALUE!	#VALUE!	Missing Value
1101	Plexin domain containing 2 OS=Canis lupus familiaris OX=9615 GN=PLXDC2 PE=4 SV=1	A0A8I3NAY5	PLXDC2	50 kDa	--	#VALUE!	#VALUE!	Missing Value
1102	Polypeptide N-acetylgalactosaminyltransferase OS=Canis lupus familiaris OX=9615 GN=GALNT2 PE=3 SV=1	A0A8I3MY69	GALNT2	65 kDa	--	#VALUE!	#VALUE!	Missing Value
1103	Pro-adrenomedullin OS=Canis lupus familiaris OX=9615 GN=ADM PE=3 SV=1	A0A8I3RY48	ADM	21 kDa	--	#VALUE!	#VALUE!	Missing Value
1104	Procathepsin L OS=Canis lupus familiaris OX=9615 GN=CTSL PE=2 SV=1	Q9GL24	CTSL	37 kDa	--	#VALUE!	#VALUE!	Missing Value
1105	Procollagen C-endopeptidase enhancer 2 OS=Canis lupus familiaris OX=9615 GN=PCOLCE2 PE=4 SV=1	A0A8I3Q5D9	PCOLCE2	44 kDa	--	#VALUE!	#VALUE!	Missing Value
1106	Proline and arginine rich end leucine rich repeat protein OS=Canis lupus familiaris OX=9615 GN=PRELP PE=4 SV=1	A0A8I3S110	PRELP	43 kDa	--	#VALUE!	#VALUE!	Missing Value
1107	Prostaglandin F2 receptor inhibitor OS=Canis lupus familiaris OX=9615 GN=PTGFRN PE=4 SV=1	A0A8I3Q6X7	PTGFRN	100 kDa	--	#VALUE!	#VALUE!	Missing Value
1108	PTTG1 interacting protein OS=Canis lupus familiaris OX=9615 GN=LOC100856547 PE=4 SV=1	A0A8I3PCI0	LOC100856547	12 kDa	--	#VALUE!	#VALUE!	Missing Value
1109	Quinoid dihydropteridine reductase OS=Canis lupus familiaris OX=9615 GN=QDPR PE=4 SV=1	A0A8I3MG17	QDPR	22 kDa	--	#VALUE!	#VALUE!	Missing Value
1110	Retinoic acid receptor responder 1 OS=Canis lupus familiaris OX=9615 GN=RARRES1 PE=3 SV=1	A0A8I3PSZ2	RARRES1	32 kDa	--	#VALUE!	#VALUE!	Missing Value
1111	Ribonuclease T2 OS=Canis lupus familiaris OX=9615 GN=RNASET2 PE=3 SV=1	A0A8I3MXP5	RNASET2	27 kDa	--	#VALUE!	#VALUE!	Missing Value
1112	Scavenger receptor cysteine rich family member with 5 domains OS=Canis lupus familiaris OX=9615 GN=SSC5D PE=4 SV=1	A0A8I3MBL4	SSC5D	161 kDa	--	#VALUE!	#VALUE!	Missing Value
1113	Serine/threonine-protein phosphatase 2A activator OS=Canis lupus familiaris OX=9615 GN=PTPA PE=3 SV=1	A0A8I3PL17	PTPA	32 kDa	--	#VALUE!	#VALUE!	Missing Value
1114	Serum amyloid A protein OS=Canis lupus familiaris OX=9615 GN=LOC403585 PE=3 SV=1	A0A8I3NX87	LOC403585	14 kDa	--	#VALUE!	#VALUE!	Missing Value
1115	Serum amyloid A protein OS=Canis lupus familiaris OX=9615 GN=SAA1 PE=3 SV=1	A0A8I3NYD5	SAA1	14 kDa	--	#VALUE!	#VALUE!	Missing Value
1116	Sialic acid acetylesterase OS=Canis lupus familiaris OX=9615 GN=SIAE PE=4 SV=1	A0A8I3NBZ9	SIAE	53 kDa	--	#VALUE!	#VALUE!	Missing Value
1117	Slit guidance ligand 3 OS=Canis lupus familiaris OX=9615 GN=SLIT3 PE=4 SV=1	A0A8I3MRE2	SLIT3	168 kDa	--	#VALUE!	#VALUE!	Missing Value
1118	Superoxide dismutase [Cu-Zn] OS=Canis lupus familiaris OX=9615 GN=SOD3 PE=3 SV=1	A0A8I3MW81	SOD3	28 kDa	--	#VALUE!	#VALUE!	Missing Value
1119	Suprabasin OS=Canis lupus familiaris OX=9615 GN=SBSN PE=4 SV=1	A0A8I3ML53	SBSN	77 kDa	--	#VALUE!	#VALUE!	Missing Value
1120	Synaptotagmin 9 OS=Canis lupus familiaris OX=9615 GN=OLFML1 PE=4 SV=1	A0A8I3N4Q3	OLFML1	97 kDa	--	#VALUE!	#VALUE!	Missing Value
1121	Thrombospondin 3 OS=Canis lupus familiaris OX=9615 GN=THBS3 PE=3 SV=1	A0A8I3NMW4	THBS3	104 kDa	--	#VALUE!	#VALUE!	Missing Value
1122	Tripeptidyl-peptidase 1 OS=Canis lupus familiaris OX=9615 GN=TPP1 PE=4 SV=1	A0A8I3NAI6	TPP1	51 kDa	--	#VALUE!	#VALUE!	Missing Value
1123	Tripeptidyl-peptidase 1 OS=Canis lupus familiaris OX=9615 GN=TPP1 PE=4 SV=1	A0A8I3NCG4	TPP1	65 kDa	--	#VALUE!	#VALUE!	Missing Value
1124	Uncharacterized protein OS=Canis lupus familiaris OX=9615 GN=DPP7 PE=3 SV=1	A0A8I3PJI1	DPP7	60 kDa	--	#VALUE!	#VALUE!	Missing Value
1125	Uncharacterized protein OS=Canis lupus familiaris OX=9615 GN=LOC607874 PE=4 SV=1	A0A8I3QNP3	LOC607874	16 kDa	--	#VALUE!	#VALUE!	Missing Value
1126	Uncharacterized protein OS=Canis lupus familiaris OX=9615 GN=PTX3 PE=4 SV=1	A0A8I3PKQ2	PTX3	38 kDa	--	#VALUE!	#VALUE!	Missing Value
1127	Uncharacterized protein OS=Canis lupus familiaris OX=9615 GN=SCARF2 PE=4 SV=1	A0A8I3QXK3	SCARF2	91 kDa	--	#VALUE!	#VALUE!	Missing Value
1128	Uncharacterized protein OS=Canis lupus familiaris OX=9615 GN=SPON2 PE=4 SV=1	A0A8I3MD18	SPON2	37 kDa	--	#VALUE!	#VALUE!	Missing Value
1129	Uncharacterized protein OS=Canis lupus familiaris OX=9615 PE=4 SV=1	A0A8I3NLR5		17 kDa	--	#VALUE!	#VALUE!	Missing Value
1130	Uncharacterized protein OS=Canis lupus familiaris OX=9615 PE=4 SV=1	A0A8I3PVD2		36 kDa	--	#VALUE!	#VALUE!	Missing Value
1131	Adaptor protein, phosphotyrosine interacting with PH domain and leucine zipper 1 OS=Canis lupus familiaris OX=9615 GN=APPL1 PE=4 SV=1	A0A8I3PIV9	APPL1	80 kDa	--	#VALUE!	#VALUE!	Reference Missing
1132	Adenylosuccinate synthetase OS=Canis lupus familiaris OX=9615 GN=ADSS2 PE=3 SV=1	A0A8I3MYZ6	ADSS2	46 kDa	--	#VALUE!	#VALUE!	Reference Missing
1133	Alpha-crystallin A chain OS=Canis lupus familiaris OX=9615 GN=CRYAB PE=3 SV=1	A0A8I3MR05	CRYAB	20 kDa	--	#VALUE!	#VALUE!	Reference Missing
1134	Anamorsin OS=Canis lupus familiaris OX=9615 GN=CIAPIN1 PE=3 SV=1	A0A8I3MPT1	CIAPIN1	34 kDa	--	#VALUE!	#VALUE!	Reference Missing
1135	Annexin OS=Canis lupus familiaris OX=9615 GN=ANXA8L1 PE=3 SV=1	A0A8I3N3F1	ANXA8L1	30 kDa	--	#VALUE!	#VALUE!	Reference Missing
1136	AP-2 complex subunit alpha OS=Canis lupus familiaris OX=9615 GN=AP2A2 PE=3 SV=1	A0A8I3N7P9	AP2A2	106 kDa	--	#VALUE!	#VALUE!	Reference Missing
1137	Apoptosis inducing factor mitochondria associated 1 OS=Canis lupus familiaris OX=9615 GN=AIFM1 PE=3 SV=1	A0A8I3SCX0	AIFM1	67 kDa	--	#VALUE!	#VALUE!	Reference Missing
1138	Cadherin 5 OS=Canis lupus familiaris OX=9615 GN=CDH5 PE=4 SV=1	A0A8I3NHK1	CDH5	86 kDa	--	#VALUE!	#VALUE!	Reference Missing
1139	Calnexin OS=Canis lupus familiaris OX=9615 GN=CANX PE=3 SV=1	A0A8I3NJ48	CANX	67 kDa	--	#VALUE!	#VALUE!	Reference Missing
1140	Carbonic anhydrase OS=Canis lupus familiaris OX=9615 GN=CA2 PE=3 SV=1	A0A8I3P3N6	CA2	29 kDa	--	#VALUE!	#VALUE!	Reference Missing
1141	Citrate synthase OS=Canis lupus familiaris OX=9615 GN=CS PE=3 SV=1	A0A8I3RVM2	CS	52 kDa	--	#VALUE!	#VALUE!	Reference Missing
1142	Complement C5 OS=Canis lupus familiaris OX=9615 GN=C5 PE=4 SV=1	A0A8I3NVC1	C5	188 kDa	--	#VALUE!	#VALUE!	Reference Missing
1143	Cortactin OS=Canis lupus familiaris OX=9615 GN=CTTN PE=4 SV=1	A0A8I3NGK5	CTTN	83 kDa	--	#VALUE!	#VALUE!	Reference Missing
1144	Cysteine and histidine-rich domain-containing protein 1 OS=Canis lupus familiaris OX=9615 GN=CHORDC1 PE=4 SV=1	A0A8I3S4H2	CHORDC1	56 kDa	--	#VALUE!	#VALUE!	Reference Missing
1145	Drebrin like OS=Canis lupus familiaris OX=9615 GN=DBNL PE=3 SV=1	A0A8I3RTG7	DBNL	49 kDa	--	#VALUE!	#VALUE!	Reference Missing
1146	EH domain containing 4 OS=Canis lupus familiaris OX=9615 GN=EHD4 PE=4 SV=1	A0A8I3Q6L5	EHD4	61 kDa	--	#VALUE!	#VALUE!	Reference Missing
1147	Fumarylacetoacetase OS=Canis lupus familiaris OX=9615 GN=FAH PE=3 SV=1	A0A8I3MPR1	FAH	59 kDa	--	#VALUE!	#VALUE!	Reference Missing
1148	Gamma-glutamylcyclotransferase OS=Canis lupus familiaris OX=9615 GN=GGCT PE=4 SV=1	A0A8I3S182	GGCT	21 kDa	--	#VALUE!	#VALUE!	Reference Missing
1149	Globin family profile domain-containing protein OS=Canis lupus familiaris OX=9615 GN=HBQ1 PE=3 SV=1	A0A8I3MCD6	HBQ1	22 kDa	--	#VALUE!	#VALUE!	Reference Missing
1150	Glutathione transferase OS=Canis lupus familiaris OX=9615 PE=4 SV=1	A0A8I3S4W3		26 kDa	--	#VALUE!	#VALUE!	Reference Missing
1151	Hydroxymethylglutaryl-CoA synthase OS=Canis lupus familiaris OX=9615 GN=HMGCS1 PE=3 SV=1	A0A8I3MM03	HMGCS1	57 kDa	--	#VALUE!	#VALUE!	Reference Missing
1152	Insulin degrading enzyme OS=Canis lupus familiaris OX=9615 GN=IDE PE=3 SV=1	A0A8I3QXD3	IDE	130 kDa	--	#VALUE!	#VALUE!	Reference Missing
1153	Integrin beta OS=Canis lupus familiaris OX=9615 GN=ITGB1 PE=3 SV=1	A0A8I3MGZ7	ITGB1	82 kDa	--	#VALUE!	#VALUE!	Reference Missing
1154	isoleucine--tRNA ligase OS=Canis lupus familiaris OX=9615 GN=IARS1 PE=3 SV=1	A0A8I3RNX5	IARS1	131 kDa	--	#VALUE!	#VALUE!	Reference Missing
1155	IST1 homolog OS=Canis lupus familiaris OX=9615 GN=IST1 PE=3 SV=1	A0A8I3N3H0	IST1	41 kDa	--	#VALUE!	#VALUE!	Reference Missing
1156	Kinesin-like protein OS=Canis lupus familiaris OX=9615 GN=KIF5B PE=3 SV=1	A0A8I3N413	KIF5B	110 kDa	--	#VALUE!	#VALUE!	Reference Missing
1157	Lactotransferrin OS=Canis lupus familiaris OX=9615 GN=LTF PE=3 SV=1	A0A8I3NKN6	LTF	66 kDa	--	#VALUE!	#VALUE!	Reference Missing
1158	Leucine zipper transcription factor-like protein 1 OS=Canis lupus familiaris OX=9615 GN=LZTFL1 PE=3 SV=1	A0A8I3RX08	LZTFL1	35 kDa	--	#VALUE!	#VALUE!	Reference Missing
1159	L-lactate dehydrogenase OS=Canis lupus familiaris OX=9615 PE=3 SV=1	A0A8I3S1C9		40 kDa	--	#VALUE!	#VALUE!	Reference Missing
1160	Lymphocyte cytosolic protein 1 OS=Canis lupus familiaris OX=9615 GN=LCP1 PE=4 SV=1	A0A8I3N6B4	LCP1	21 kDa	--	#VALUE!	#VALUE!	Reference Missing
1161	Methionine--tRNA ligase, cytoplasmic OS=Canis lupus familiaris OX=9615 GN=MARS1 PE=3 SV=1	A0A8I3NFF8	MARS1	101 kDa	--	#VALUE!	#VALUE!	Reference Missing
1162	Niban apoptosis regulator 2 OS=Canis lupus familiaris OX=9615 GN=NIBAN2 PE=3 SV=1	A0A8I3NCX0	NIBAN2	84 kDa	--	#VALUE!	#VALUE!	Reference Missing
1163	Obg-like ATPase 1 OS=Canis lupus familiaris OX=9615 GN=OLA1 PE=3 SV=1	A0A8I3SCD6	OLA1	46 kDa	--	#VALUE!	#VALUE!	Reference Missing
1164	PDZ and LIM domain 5 OS=Canis lupus familiaris OX=9615 GN=PDLIM5 PE=4 SV=1	A0A8I3PE25	PDLIM5	25 kDa	--	#VALUE!	#VALUE!	Reference Missing
1165	Phosphoinositide phospholipase C OS=Canis lupus familiaris OX=9615 GN=PLCL2 PE=4 SV=1	A0A8I3PIB6	PLCL2	126 kDa	--	#VALUE!	#VALUE!	Reference Missing
1166	Phospholipase A2 activating protein OS=Canis lupus familiaris OX=9615 GN=PLAA PE=3 SV=1	A0A8I3PAP0	PLAA	85 kDa	--	#VALUE!	#VALUE!	Reference Missing
1167	Proteasome 26S subunit, non-ATPase 14 OS=Canis lupus familiaris OX=9615 GN=PSMD14 PE=4 SV=1	A0A8I3QV78	PSMD14	35 kDa	--	#VALUE!	#VALUE!	Reference Missing
1168	RNA-splicing ligase RtcB homolog OS=Canis lupus familiaris OX=9615 GN=RTCB PE=3 SV=1	A0A8I3N8Q9	RTCB	54 kDa	--	#VALUE!	#VALUE!	Reference Missing
1169	SEC23 interacting protein OS=Canis lupus familiaris OX=9615 GN=SEC23IP PE=4 SV=1	A0A8I3P5X7	SEC23IP	109 kDa	--	#VALUE!	#VALUE!	Reference Missing
1170	SEC24 homolog C, COPII coat complex component OS=Canis lupus familiaris OX=9615 GN=SEC24C PE=3 SV=1	A0A8I3N796	SEC24C	121 kDa	--	#VALUE!	#VALUE!	Reference Missing
1171	Secreted phosphoprotein 1 OS=Canis lupus familiaris OX=9615 GN=SPP1 PE=3 SV=1	A0A8I3NWE8	SPP1	32 kDa	--	#VALUE!	#VALUE!	Reference Missing
1172	Serine peptidase inhibitor Kazal type 5 OS=Canis lupus familiaris OX=9615 GN=spink5 PE=2 SV=1	Q4VYB4	spink5	121 kDa	--	#VALUE!	#VALUE!	Reference Missing
1173	Serine/threonine-protein phosphatase OS=Canis lupus familiaris OX=9615 GN=PPP3CB PE=3 SV=1	A0A8I3MW99	PPP3CB	60 kDa	--	#VALUE!	#VALUE!	Reference Missing
1174	Serpin family D member 1 OS=Canis lupus familiaris OX=9615 GN=SERPIND1 PE=3 SV=1	A0A8I3PXZ6	SERPIND1	62 kDa	--	#VALUE!	#VALUE!	Reference Missing
1175	S-formylglutathione hydrolase OS=Canis lupus familiaris OX=9615 GN=ESD PE=3 SV=1	A0A8I3MU76	ESD	31 kDa	--	#VALUE!	#VALUE!	Reference Missing
1176	Transglutaminase 2 OS=Canis lupus familiaris OX=9615 GN=TGM2 PE=3 SV=1	A0A8I3Q5I7	TGM2	70 kDa	--	#VALUE!	#VALUE!	Reference Missing
1177	Tyrosine-protein phosphatase non-receptor type OS=Canis lupus familiaris OX=9615 GN=PTPN11 PE=3 SV=1	A0A8I3PMT9	PTPN11	68 kDa	--	#VALUE!	#VALUE!	Reference Missing
1178	U5 small nuclear ribonucleoprotein 200 kDa helicase OS=Canis lupus familiaris OX=9615 GN=SNRNP200 PE=3 SV=1	A0A8I3MZW5	SNRNP200	239 kDa	--	#VALUE!	#VALUE!	Reference Missing
1179	Uncharacterized protein OS=Canis lupus familiaris OX=9615 PE=3 SV=1	A0A8I3MH53		9 kDa	--	#VALUE!	#VALUE!	Reference Missing
1180	Uncharacterized protein OS=Canis lupus familiaris OX=9615 PE=3 SV=1	A0A8I3P6M7		49 kDa	--	#VALUE!	#VALUE!	Reference Missing
1181	WD repeat domain 87 OS=Canis lupus familiaris OX=9615 PE=4 SV=1	A0A8I3N3M4		366 kDa	--	#VALUE!	#VALUE!	Reference Missing
END OF FILE
